# Supplementary material for: Integrated metabolomic and transcriptomic analyses provide new perspectives into the discoloration of hawk tea tender leaves
Source: BMC Plant Biol. 2026 May 14;26:1186. doi: 10.1186/s12870-026-08888-x (PMC13359805; doi:10.1186/s12870-026-08888-x)
Supplement: Supplementary file 1 — Supplementary Material 1: Fig. S1: The leaf phenotype on seedlings of L. coreana. Fig. S2: RNA Quality Agilent detection map. Fig. S3: Real-time qPCR melting curve of key structural genes. Fig. S4: Heatmaps of differentially expressed genes in the three pigment biosynthesis pathway. Table S1: RNA Sample Quality Control Report. Table S2: List of primers used in this study. Table S3: 42 flavonoid metabolites in the leaves of the sampled L. coreana. Table S4: 29 anthocyanin differential accumulated metabolites in the group. Table S5: Transcriptome Data Quality Analysis. Table S6: Data filtering statistics. Table S7: Statistical table of KEGG enrichment analysis for all DEGs. Table S8: Spearman correlation matrix between DEGs and DAMs and pigment content. [file 12870_2026_8888_MOESM1_ESM.zip › Table S6. Data filtering statistics-20260323.xlsx]

## Sheet: Sheet1
Table S5. Data filtering statistics
Sample	Clean Reads No.	Clean Data (bp)	Clean Reads %	Clean Data %
RLHT-S1_1	36063486	5409522900	93.12	93.12
RLHT-S1_2	42515168	6377275200	92.99	92.99
RLHT-S1_3	39482524	5922378600	92.93	92.93
RLHT-S2_1	42155082	6323262300	93.17	93.17
RLHT-S2_2	43900364	6585054600	93.14	93.14
RLHT-S2_3	48748286	7312242900	93.12	93.12
RLHT-S3_1	44016920	6602538000	93.1	93.1
RLHT-S3_2	45350912	6802636800	93.07	93.07
RLHT-S3_3	43965380	6594807000	93.09	93.09
GLHT-S1_1	40326396	6048959400	93.17	93.17
GLHT-S1_2	40834938	6125240700	93.02	93.02
GLHT-S1_3	37650770	5647615500	92.97	92.97
GLHT-S2_1	44223654	6633548100	93.38	93.38
GLHT-S2_2	40206388	6030958200	92.9	92.9
GLHT-S2_3	38493720	5774058000	93.29	93.29
GLHT-S3_1	41127764	6169164600	93	93
GLHT-S3_2	45938946	6890841900	93.28	93.28
GLHT-S3_3	43427192	6514078800	93.01	93.01
Note : Sample : Sample name ;
Clean Reads No : the number of high quality sequence reads ;
Clean Data ( bp ) : high quality sequence base number ;
Clean Reads % : the percentage of high-quality sequence reads in sequencing reads ;
Clean Data % : the percentage of high-quality sequence bases in the sequenced bases.
