# Supplementary material for: Integrated metabolomic and transcriptomic analyses provide new perspectives into the discoloration of hawk tea tender leaves
Source: BMC Plant Biol. 2026 May 14;26:1186. doi: 10.1186/s12870-026-08888-x (PMC13359805; doi:10.1186/s12870-026-08888-x)
Supplement: Supplementary file 1 — Supplementary Material 1: Fig. S1: The leaf phenotype on seedlings of L. coreana. Fig. S2: RNA Quality Agilent detection map. Fig. S3: Real-time qPCR melting curve of key structural genes. Fig. S4: Heatmaps of differentially expressed genes in the three pigment biosynthesis pathway. Table S1: RNA Sample Quality Control Report. Table S2: List of primers used in this study. Table S3: 42 flavonoid metabolites in the leaves of the sampled L. coreana. Table S4: 29 anthocyanin differential accumulated metabolites in the group. Table S5: Transcriptome Data Quality Analysis. Table S6: Data filtering statistics. Table S7: Statistical table of KEGG enrichment analysis for all DEGs. Table S8: Spearman correlation matrix between DEGs and DAMs and pigment content. [file 12870_2026_8888_MOESM1_ESM.zip › Table S7. Statistical table of KEGG enrichment analysis for all DEGs.xlsx]

## Sheet: KEGG富集分析统计表_GenesetKeggEnrich_2
Table S7. Statistical table of KEGG enrichment analysis for all DEGs.
Num	Pathway id	Description	Database	Ratio_in_study	Ratio_in_pop	Rich factor	Pvalue	Padjust	First Category	Second Category	Gene_ids
93	map00940	Phenylpropanoid biosynthesis	KEGG PATHWAY	93/ 4268	176/ 17645	0.52840909090909	2.00011382686E-16	2.70015366626E-14	Metabolism	Biosynthesis of other secondary metabolites	TRINITY_DN1060_c1_g2,TRINITY_DN20602_c0_g1,TRINITY_DN11445_c0_g1,TRINITY_DN11445_c0_g2,TRINITY_DN2194_c0_g1,TRINITY_DN22521_c0_g1,TRINITY_DN4717_c0_g1,TRINITY_DN32091_c0_g2,TRINITY_DN7274_c1_g1,TRINITY_DN61480_c0_g2,TRINITY_DN1777_c0_g1,TRINITY_DN1777_c0_g2,TRINITY_DN12594_c0_g1,TRINITY_DN35010_c0_g1,TRINITY_DN21653_c0_g1,TRINITY_DN85844_c0_g1,TRINITY_DN1451_c0_g1,TRINITY_DN14050_c1_g2,TRINITY_DN…
127	map04075	Plant hormone signal transduction	KEGG PATHWAY	127/ 4268	320/ 17645	0.396875	4.25628624182E-10	2.87299321323E-8	Environmental Information Processing	Signal transduction	TRINITY_DN2427_c3_g1,TRINITY_DN817_c2_g2,TRINITY_DN24627_c0_g2,TRINITY_DN11356_c0_g1,TRINITY_DN24627_c0_g1,TRINITY_DN488_c0_g1,TRINITY_DN48955_c0_g1,TRINITY_DN13297_c0_g1,TRINITY_DN69_c4_g1,TRINITY_DN2069_c0_g1,TRINITY_DN2069_c0_g6,TRINITY_DN2069_c0_g5,TRINITY_DN2069_c0_g4,TRINITY_DN1882_c0_g2,TRINITY_DN3531_c0_g2,TRINITY_DN12551_c1_g1,TRINITY_DN25781_c0_g2,TRINITY_DN4384_c0_g1,TRINITY_DN849_c0_g…
54	map00999	Biosynthesis of various plant secondary metabolites	KEGG PATHWAY	54/ 4268	105/ 17645	0.51428571428571	1.43286868756E-9	6.44790909403E-8	Metabolism	Biosynthesis of other secondary metabolites	TRINITY_DN31400_c0_g3,TRINITY_DN10892_c0_g2,TRINITY_DN31400_c0_g1,TRINITY_DN90849_c0_g1,TRINITY_DN952_c3_g1,TRINITY_DN1587_c0_g1,TRINITY_DN3271_c1_g1,TRINITY_DN10892_c0_g1,TRINITY_DN97_c3_g1,TRINITY_DN1489_c5_g2,TRINITY_DN92912_c0_g2,TRINITY_DN40542_c0_g1,TRINITY_DN1973_c0_g1,TRINITY_DN6817_c0_g1,TRINITY_DN8127_c0_g1,TRINITY_DN48238_c0_g1,TRINITY_DN2226_c5_g1,TRINITY_DN519_c1_g4,TRINITY_DN10079_c…
36	map00941	Flavonoid biosynthesis	KEGG PATHWAY	36/ 4268	66/ 17645	0.54545454545455	1.10692251929E-7	3.7358635026E-6	Metabolism	Biosynthesis of other secondary metabolites	TRINITY_DN3005_c0_g1,TRINITY_DN6759_c1_g1,TRINITY_DN2548_c0_g1,TRINITY_DN6068_c0_g2,TRINITY_DN6068_c0_g1,TRINITY_DN18195_c0_g1,TRINITY_DN38154_c0_g1,TRINITY_DN2763_c0_g2,TRINITY_DN1053_c0_g3,TRINITY_DN2763_c0_g1,TRINITY_DN9740_c0_g2,TRINITY_DN1713_c0_g1,TRINITY_DN4693_c0_g1,TRINITY_DN3187_c1_g1,TRINITY_DN6759_c0_g4,TRINITY_DN32091_c0_g2,TRINITY_DN48762_c0_g2,TRINITY_DN5400_c0_g1,TRINITY_DN7776_c0…
162	map04626	Plant-pathogen interaction	KEGG PATHWAY	162/ 4268	479/ 17645	0.33820459290188	9.35138960889E-7	2.5248751944E-5	Organismal Systems	Environmental adaptation	TRINITY_DN4149_c6_g1,TRINITY_DN39873_c0_g1,TRINITY_DN817_c2_g2,TRINITY_DN12645_c0_g1,TRINITY_DN130464_c0_g1,TRINITY_DN8206_c2_g1,TRINITY_DN48955_c0_g1,TRINITY_DN10407_c0_g1,TRINITY_DN6731_c0_g3,TRINITY_DN6731_c0_g2,TRINITY_DN3177_c8_g1,TRINITY_DN22572_c0_g1,TRINITY_DN7498_c0_g1,TRINITY_DN11314_c0_g1,TRINITY_DN8285_c0_g1,TRINITY_DN34733_c0_g1,TRINITY_DN45689_c0_g2,TRINITY_DN45689_c0_g1,TRINITY_DN1…
25	map00945	Stilbenoid, diarylheptanoid and gingerol biosynthesis	KEGG PATHWAY	25/ 4268	43/ 17645	0.58139534883721	2.00043096158E-6	4.50096966356E-5	Metabolism	Biosynthesis of other secondary metabolites	TRINITY_DN13664_c0_g1,TRINITY_DN18808_c0_g1,TRINITY_DN20602_c0_g1,TRINITY_DN6068_c0_g1,TRINITY_DN18195_c0_g1,TRINITY_DN1713_c0_g1,TRINITY_DN32091_c0_g2,TRINITY_DN26400_c0_g1,TRINITY_DN7776_c0_g1,TRINITY_DN12594_c0_g1,TRINITY_DN5788_c1_g1,TRINITY_DN48762_c0_g2,TRINITY_DN902_c1_g1,TRINITY_DN6068_c0_g2,TRINITY_DN134090_c0_g1,TRINITY_DN2205_c0_g2,TRINITY_DN1713_c1_g1,TRINITY_DN21653_c0_g1,TRINITY_DN2…
21	map00062	Fatty acid elongation	KEGG PATHWAY	21/ 4268	38/ 17645	0.55263157894737	3.80229317195E-5	0.000641636972767	Metabolism	Lipid metabolism	TRINITY_DN6370_c1_g1,TRINITY_DN4149_c6_g1,TRINITY_DN11401_c0_g1,TRINITY_DN1810_c0_g2,TRINITY_DN51716_c0_g1,TRINITY_DN4475_c2_g1,TRINITY_DN1810_c0_g1,TRINITY_DN1810_c1_g1,TRINITY_DN1268_c0_g1,TRINITY_DN3642_c1_g1,TRINITY_DN480_c4_g1,TRINITY_DN5337_c0_g1,TRINITY_DN1268_c0_g2,TRINITY_DN7921_c0_g1,TRINITY_DN37925_c0_g1,TRINITY_DN4916_c0_g1,TRINITY_DN5123_c0_g1,TRINITY_DN5123_c0_g2,TRINITY_DN11276_c0_…
33	map00460	Cyanoamino acid metabolism	KEGG PATHWAY	33/ 4268	71/ 17645	0.46478873239437	3.38705279339E-5	0.000653217324439	Metabolism	Metabolism of other amino acids	TRINITY_DN10892_c0_g2,TRINITY_DN10892_c0_g1,TRINITY_DN7342_c0_g1,TRINITY_DN2639_c1_g1,TRINITY_DN13811_c0_g1,TRINITY_DN13811_c0_g3,TRINITY_DN6817_c0_g1,TRINITY_DN8127_c0_g1,TRINITY_DN6404_c1_g1,TRINITY_DN384_c0_g2,TRINITY_DN519_c1_g4,TRINITY_DN10079_c0_g1,TRINITY_DN59310_c0_g1,TRINITY_DN2352_c0_g1,TRINITY_DN279_c2_g1,TRINITY_DN12159_c0_g1,TRINITY_DN33802_c0_g1,TRINITY_DN49062_c0_g1,TRINITY_DN519_c…
14	map00904	Diterpenoid biosynthesis	KEGG PATHWAY	14/ 4268	21/ 17645	0.66666666666667	4.53679631109E-5	0.000680519446663	Metabolism	Metabolism of terpenoids and polyketides	TRINITY_DN6728_c0_g1,TRINITY_DN39341_c0_g1,TRINITY_DN15384_c0_g1,TRINITY_DN21570_c0_g1,TRINITY_DN1827_c4_g1,TRINITY_DN10493_c0_g1,TRINITY_DN4358_c0_g1,TRINITY_DN17019_c0_g1,TRINITY_DN5345_c0_g1,TRINITY_DN1451_c2_g1,TRINITY_DN7382_c0_g1,TRINITY_DN6586_c0_g1,TRINITY_DN3003_c2_g1,TRINITY_DN21698_c0_g1
74	map04016	MAPK signaling pathway - plant	KEGG PATHWAY	74/ 4268	206/ 17645	0.35922330097087	9.93096582312E-5	0.00134068038612	Environmental Information Processing	Signal transduction	TRINITY_DN2427_c3_g1,TRINITY_DN16091_c0_g1,TRINITY_DN817_c2_g2,TRINITY_DN32506_c0_g3,TRINITY_DN70075_c0_g1,TRINITY_DN5206_c0_g1,TRINITY_DN2592_c0_g1,TRINITY_DN61434_c0_g1,TRINITY_DN11278_c0_g1,TRINITY_DN17889_c0_g1,TRINITY_DN1577_c0_g1,TRINITY_DN488_c0_g1,TRINITY_DN8019_c2_g2,TRINITY_DN20739_c0_g1,TRINITY_DN18736_c0_g1,TRINITY_DN48955_c0_g1,TRINITY_DN16232_c0_g2,TRINITY_DN13297_c0_g1,TRINITY_DN33…
35	map03030	DNA replication	KEGG PATHWAY	35/ 4268	81/ 17645	0.4320987654321	0.000127449005332	0.00156414688362	Genetic Information Processing	Replication and repair	TRINITY_DN5258_c0_g1,TRINITY_DN1730_c0_g1,TRINITY_DN3430_c0_g1,TRINITY_DN5866_c0_g1,TRINITY_DN22944_c0_g3,TRINITY_DN13144_c0_g1,TRINITY_DN33797_c0_g1,TRINITY_DN102702_c0_g1,TRINITY_DN3127_c0_g2,TRINITY_DN1199_c0_g1,TRINITY_DN3962_c1_g1,TRINITY_DN9611_c0_g1,TRINITY_DN89025_c0_g1,TRINITY_DN53987_c0_g1,TRINITY_DN40814_c0_g1,TRINITY_DN6378_c0_g1,TRINITY_DN10628_c0_g1,TRINITY_DN13286_c0_g1,TRINITY_DN3…
72	map00630	Glyoxylate and dicarboxylate metabolism	KEGG PATHWAY	72/ 4268	208/ 17645	0.34615384615385	0.000434862815308	0.00451588308205	Metabolism	Carbohydrate metabolism	TRINITY_DN1275_c2_g1,TRINITY_DN2470_c0_g3,TRINITY_DN93351_c0_g1,TRINITY_DN97261_c0_g1,TRINITY_DN6589_c0_g1,TRINITY_DN6589_c0_g2,TRINITY_DN1865_c0_g1,TRINITY_DN11659_c0_g1,TRINITY_DN5239_c0_g1,TRINITY_DN21467_c0_g1,TRINITY_DN12819_c0_g1,TRINITY_DN119647_c0_g1,TRINITY_DN34382_c0_g1,TRINITY_DN11757_c0_g1,TRINITY_DN36394_c0_g2,TRINITY_DN6490_c0_g2,TRINITY_DN6490_c0_g1,TRINITY_DN3382_c0_g1,TRINITY_DN2…
89	map00500	Starch and sucrose metabolism	KEGG PATHWAY	89/ 4268	267/ 17645	0.33333333333333	0.000425722411743	0.00478937713211	Metabolism	Carbohydrate metabolism	TRINITY_DN2041_c2_g1,TRINITY_DN29793_c0_g1,TRINITY_DN3580_c0_g1,TRINITY_DN97_c3_g1,TRINITY_DN2534_c0_g1,TRINITY_DN4941_c0_g2,TRINITY_DN4941_c0_g1,TRINITY_DN8503_c0_g1,TRINITY_DN37649_c0_g1,TRINITY_DN7363_c0_g1,TRINITY_DN18257_c0_g1,TRINITY_DN12159_c0_g1,TRINITY_DN7546_c0_g2,TRINITY_DN114537_c0_g1,TRINITY_DN46527_c0_g1,TRINITY_DN52869_c0_g1,TRINITY_DN2212_c2_g1,TRINITY_DN3714_c0_g1,TRINITY_DN1040_…
13	map00902	Monoterpenoid biosynthesis	KEGG PATHWAY	13/ 4268	23/ 17645	0.56521739130435	0.000883569976128	0.00852013905552	Metabolism	Metabolism of terpenoids and polyketides	TRINITY_DN11606_c0_g1,TRINITY_DN22217_c0_g1,TRINITY_DN11369_c1_g1,TRINITY_DN121278_c0_g1,TRINITY_DN2054_c0_g1,TRINITY_DN28832_c0_g1,TRINITY_DN2163_c0_g1,TRINITY_DN2163_c0_g2,TRINITY_DN22636_c0_g1,TRINITY_DN14833_c0_g1,TRINITY_DN110391_c0_g1,TRINITY_DN22636_c1_g2,TRINITY_DN12602_c0_g1
55	map00040	Pentose and glucuronate interconversions	KEGG PATHWAY	55/ 4268	157/ 17645	0.35031847133758	0.00142295068618	0.0128065561756	Metabolism	Carbohydrate metabolism	TRINITY_DN287_c0_g2,TRINITY_DN32882_c1_g1,TRINITY_DN38187_c0_g1,TRINITY_DN2793_c0_g3,TRINITY_DN42327_c0_g1,TRINITY_DN2960_c0_g2,TRINITY_DN53523_c0_g2,TRINITY_DN116835_c0_g1,TRINITY_DN49853_c0_g1,TRINITY_DN25344_c0_g1,TRINITY_DN3955_c0_g1,TRINITY_DN29830_c0_g1,TRINITY_DN61451_c0_g1,TRINITY_DN83427_c0_g1,TRINITY_DN19317_c0_g1,TRINITY_DN9383_c0_g1,TRINITY_DN2793_c0_g5,TRINITY_DN10667_c0_g1,TRINITY_D…
65	map02010	ABC transporters	KEGG PATHWAY	65/ 4268	195/ 17645	0.33333333333333	0.00235349255305	0.0176511941479	Environmental Information Processing	Membrane transport	TRINITY_DN10951_c0_g1,TRINITY_DN7646_c0_g1,TRINITY_DN691_c0_g1,TRINITY_DN14716_c0_g1,TRINITY_DN20878_c0_g1,TRINITY_DN8984_c0_g1,TRINITY_DN22937_c0_g1,TRINITY_DN26218_c0_g2,TRINITY_DN12291_c0_g1,TRINITY_DN4431_c0_g1,TRINITY_DN2064_c0_g3,TRINITY_DN2064_c0_g1,TRINITY_DN2459_c5_g2,TRINITY_DN64657_c1_g1,TRINITY_DN29816_c0_g1,TRINITY_DN15089_c0_g1,TRINITY_DN886_c1_g1,TRINITY_DN701_c0_g1,TRINITY_DN2285_…
29	map03440	Homologous recombination	KEGG PATHWAY	29/ 4268	73/ 17645	0.3972602739726	0.00230429811242	0.0182988379516	Genetic Information Processing	Replication and repair	TRINITY_DN5136_c0_g2,TRINITY_DN1730_c0_g1,TRINITY_DN3430_c0_g1,TRINITY_DN3266_c1_g1,TRINITY_DN102702_c0_g1,TRINITY_DN6002_c0_g1,TRINITY_DN7658_c0_g1,TRINITY_DN39712_c0_g1,TRINITY_DN20490_c0_g1,TRINITY_DN2553_c1_g1,TRINITY_DN3962_c1_g1,TRINITY_DN14230_c1_g1,TRINITY_DN6155_c0_g2,TRINITY_DN1460_c0_g1,TRINITY_DN16797_c0_g1,TRINITY_DN89025_c0_g1,TRINITY_DN1578_c0_g2,TRINITY_DN985_c0_g1,TRINITY_DN16405…
21	map00906	Carotenoid biosynthesis	KEGG PATHWAY	21/ 4268	48/ 17645	0.4375	0.0022664850192	0.0191234673495	Metabolism	Metabolism of terpenoids and polyketides	TRINITY_DN1373_c0_g2,TRINITY_DN14444_c0_g1,TRINITY_DN16029_c0_g1,TRINITY_DN93_c0_g2,TRINITY_DN1743_c2_g2,TRINITY_DN13665_c2_g2,TRINITY_DN1432_c0_g2,TRINITY_DN15562_c0_g1,TRINITY_DN44119_c2_g1,TRINITY_DN1138_c15_g1,TRINITY_DN19125_c0_g1,TRINITY_DN198_c0_g2,TRINITY_DN198_c0_g1,TRINITY_DN2208_c0_g2,TRINITY_DN1104_c0_g1,TRINITY_DN176_c0_g1,TRINITY_DN6614_c0_g2,TRINITY_DN4599_c0_g1,TRINITY_DN54355_c1_…
26	map04712	Circadian rhythm - plant	KEGG PATHWAY	26/ 4268	65/ 17645	0.4	0.00338999643034	0.0240868167419	Organismal Systems	Environmental adaptation	TRINITY_DN1504_c0_g1,TRINITY_DN6759_c1_g1,TRINITY_DN3093_c0_g2,TRINITY_DN9748_c0_g1,TRINITY_DN22837_c0_g1,TRINITY_DN4795_c0_g4,TRINITY_DN1195_c4_g1,TRINITY_DN4693_c0_g1,TRINITY_DN3187_c1_g1,TRINITY_DN36326_c0_g1,TRINITY_DN36326_c0_g2,TRINITY_DN6759_c0_g4,TRINITY_DN5893_c0_g1,TRINITY_DN704_c0_g1,TRINITY_DN186_c0_g1,TRINITY_DN5984_c0_g1,TRINITY_DN41256_c0_g1,TRINITY_DN112097_c0_g1,TRINITY_DN3112_c0…
27	map00130	Ubiquinone and other terpenoid-quinone biosynthesis	KEGG PATHWAY	27/ 4268	69/ 17645	0.39130434782609	0.00410798359896	0.0277289	Metabolism	Metabolism of cofactors and vitamins	TRINITY_DN32066_c0_g1,TRINITY_DN66_c1_g2,TRINITY_DN5508_c1_g1,TRINITY_DN96305_c0_g1,TRINITY_DN1388_c1_g1,TRINITY_DN2194_c0_g1,TRINITY_DN3851_c0_g1,TRINITY_DN5249_c0_g1,TRINITY_DN21162_c0_g1,TRINITY_DN4412_c0_g2,TRINITY_DN4269_c0_g1,TRINITY_DN7237_c1_g1,TRINITY_DN8002_c1_g1,TRINITY_DN12594_c0_g1,TRINITY_DN34_c3_g1,TRINITY_DN4412_c0_g1,TRINITY_DN1599_c1_g1,TRINITY_DN30287_c0_g1,TRINITY_DN9438_c0_g2…
39	map00240	Pyrimidine metabolism	KEGG PATHWAY	39/ 4268	109/ 17645	0.35779816513761	0.00432953444127	0.0278327214081	Metabolism	Nucleotide metabolism	TRINITY_DN4274_c0_g1,TRINITY_DN4779_c0_g1,TRINITY_DN12739_c0_g3,TRINITY_DN12739_c0_g2,TRINITY_DN12739_c0_g1,TRINITY_DN4732_c1_g1,TRINITY_DN242_c0_g2,TRINITY_DN5809_c0_g1,TRINITY_DN2561_c0_g3,TRINITY_DN2218_c1_g1,TRINITY_DN7643_c0_g1,TRINITY_DN1986_c1_g1,TRINITY_DN65_c4_g1,TRINITY_DN14569_c0_g3,TRINITY_DN5694_c1_g1,TRINITY_DN1793_c0_g4,TRINITY_DN65_c2_g1,TRINITY_DN7964_c1_g2,TRINITY_DN3262_c0_g1,T…
23	map00196	Photosynthesis - antenna proteins	KEGG PATHWAY	23/ 4268	57/ 17645	0.40350877192982	0.00499336029898	0.0293088539288	Metabolism	Energy metabolism	TRINITY_DN4756_c0_g1,TRINITY_DN21765_c1_g1,TRINITY_DN63854_c0_g1,TRINITY_DN6186_c0_g1,TRINITY_DN23598_c0_g1,TRINITY_DN23842_c0_g1,TRINITY_DN428_c4_g3,TRINITY_DN96524_c0_g1,TRINITY_DN4076_c0_g1,TRINITY_DN7593_c0_g1,TRINITY_DN1124_c0_g1,TRINITY_DN428_c18_g1,TRINITY_DN89630_c0_g1,TRINITY_DN428_c17_g1,TRINITY_DN1148_c0_g1,TRINITY_DN4932_c1_g1,TRINITY_DN5286_c6_g1,TRINITY_DN428_c1_g1,TRINITY_DN2779_c0…
11	map00591	Linoleic acid metabolism	KEGG PATHWAY	11/ 4268	21/ 17645	0.52380952380952	0.00488014113672	0.0299463206117	Metabolism	Lipid metabolism	TRINITY_DN9528_c0_g1,TRINITY_DN1031_c4_g1,TRINITY_DN1031_c3_g2,TRINITY_DN1031_c3_g1,TRINITY_DN59648_c0_g1,TRINITY_DN8446_c0_g1,TRINITY_DN2637_c2_g2,TRINITY_DN1935_c0_g1,TRINITY_DN1935_c0_g2,TRINITY_DN1107_c2_g1,TRINITY_DN10033_c0_g1
50	map00561	Glycerolipid metabolism	KEGG PATHWAY	50/ 4268	151/ 17645	0.33112582781457	0.00803350166921	0.0417124125132	Metabolism	Lipid metabolism	TRINITY_DN3177_c8_g1,TRINITY_DN28130_c2_g1,TRINITY_DN36917_c0_g1,TRINITY_DN7536_c0_g1,TRINITY_DN21706_c0_g1,TRINITY_DN7536_c0_g2,TRINITY_DN11445_c0_g1,TRINITY_DN5515_c0_g1,TRINITY_DN55130_c0_g1,TRINITY_DN1786_c0_g1,TRINITY_DN110391_c0_g1,TRINITY_DN19548_c0_g2,TRINITY_DN23023_c0_g1,TRINITY_DN10693_c1_g1,TRINITY_DN2828_c0_g1,TRINITY_DN1388_c0_g2,TRINITY_DN1388_c0_g1,TRINITY_DN3868_c0_g1,TRINITY_DN4…
49	map01232	Nucleotide metabolism	KEGG PATHWAY	49/ 4268	147/ 17645	0.33333333333333	0.00751246220021	0.0422575998762	Metabolism	Global and overview maps	TRINITY_DN4274_c0_g1,TRINITY_DN4779_c0_g1,TRINITY_DN12739_c0_g3,TRINITY_DN12739_c0_g2,TRINITY_DN1799_c0_g1,TRINITY_DN4732_c1_g1,TRINITY_DN7168_c0_g1,TRINITY_DN14569_c0_g1,TRINITY_DN14569_c0_g3,TRINITY_DN242_c0_g2,TRINITY_DN7643_c0_g1,TRINITY_DN1986_c1_g1,TRINITY_DN65_c4_g1,TRINITY_DN8453_c0_g1,TRINITY_DN5694_c1_g1,TRINITY_DN556_c6_g2,TRINITY_DN1793_c0_g4,TRINITY_DN65_c2_g1,TRINITY_DN3262_c0_g1,TR…
69	map00710	Carbon fixation in photosynthetic organisms	KEGG PATHWAY	69/ 4268	219/ 17645	0.31506849315068	0.00803139616377	0.0433695392843	Metabolism	Energy metabolism	TRINITY_DN1228_c0_g1,TRINITY_DN3896_c1_g1,TRINITY_DN2470_c0_g3,TRINITY_DN50721_c0_g1,TRINITY_DN3033_c0_g3,TRINITY_DN3033_c0_g2,TRINITY_DN19939_c0_g1,TRINITY_DN1765_c0_g3,TRINITY_DN1827_c1_g2,TRINITY_DN3717_c0_g1,TRINITY_DN6490_c0_g2,TRINITY_DN6490_c0_g1,TRINITY_DN3382_c0_g1,TRINITY_DN5009_c0_g1,TRINITY_DN15784_c3_g1,TRINITY_DN3584_c1_g2,TRINITY_DN23047_c2_g1,TRINITY_DN11216_c0_g1,TRINITY_DN861_c5…
28	map00061	Fatty acid biosynthesis	KEGG PATHWAY	28/ 4268	77/ 17645	0.36363636363636	0.0111683972112	0.0502577874502	Metabolism	Lipid metabolism	TRINITY_DN1726_c2_g1,TRINITY_DN1143_c1_g2,TRINITY_DN4102_c0_g1,TRINITY_DN18269_c0_g1,TRINITY_DN305_c2_g3,TRINITY_DN24288_c0_g1,TRINITY_DN1143_c1_g1,TRINITY_DN23928_c2_g1,TRINITY_DN32_c0_g1,TRINITY_DN6173_c0_g1,TRINITY_DN30105_c0_g1,TRINITY_DN2707_c0_g1,TRINITY_DN3945_c0_g1,TRINITY_DN12443_c0_g1,TRINITY_DN6831_c0_g2,TRINITY_DN1154_c0_g3,TRINITY_DN1154_c0_g2,TRINITY_DN1154_c0_g1,TRINITY_DN396_c3_g1…
42	map00195	Photosynthesis	KEGG PATHWAY	42/ 4268	125/ 17645	0.336	0.0108950127643	0.0507181628684	Metabolism	Energy metabolism	TRINITY_DN4944_c0_g1,TRINITY_DN8275_c0_g1,TRINITY_DN4158_c0_g2,TRINITY_DN79710_c0_g1,TRINITY_DN56822_c0_g2,TRINITY_DN16903_c0_g1,TRINITY_DN20809_c0_g1,TRINITY_DN2447_c4_g1,TRINITY_DN2786_c0_g2,TRINITY_DN2877_c6_g1,TRINITY_DN4217_c2_g1,TRINITY_DN18276_c0_g1,TRINITY_DN5867_c0_g1,TRINITY_DN2981_c5_g1,TRINITY_DN35414_c0_g1,TRINITY_DN2941_c1_g1,TRINITY_DN1125_c3_g1,TRINITY_DN48577_c0_g1,TRINITY_DN8320…
10	map00908	Zeatin biosynthesis	KEGG PATHWAY	10/ 4268	20/ 17645	0.5	0.0108854582561	0.0524835	Metabolism	Metabolism of terpenoids and polyketides	TRINITY_DN33792_c0_g1,TRINITY_DN52245_c0_g1,TRINITY_DN24232_c0_g1,TRINITY_DN44664_c0_g1,TRINITY_DN1450_c2_g1,TRINITY_DN43956_c0_g1,TRINITY_DN61965_c0_g1,TRINITY_DN2300_c1_g1,TRINITY_DN19009_c0_g1,TRINITY_DN21079_c0_g1
38	map00380	Tryptophan metabolism	KEGG PATHWAY	38/ 4268	111/ 17645	0.34234234234234	0.0108056	0.0540278	Metabolism	Amino acid metabolism	TRINITY_DN2809_c0_g1,TRINITY_DN19880_c1_g1,TRINITY_DN14013_c0_g1,TRINITY_DN4717_c0_g1,TRINITY_DN30873_c0_g2,TRINITY_DN26098_c0_g1,TRINITY_DN2181_c0_g1,TRINITY_DN97261_c0_g1,TRINITY_DN12810_c1_g1,TRINITY_DN89136_c0_g1,TRINITY_DN2828_c0_g1,TRINITY_DN1388_c0_g2,TRINITY_DN51267_c0_g1,TRINITY_DN3868_c0_g1,TRINITY_DN15562_c0_g1,TRINITY_DN34378_c0_g1,TRINITY_DN21516_c0_g1,TRINITY_DN45460_c0_g1,TRINITY_D…
25	map03410	Base excision repair	KEGG PATHWAY	25/ 4268	70/ 17645	0.35714285714286	0.0201511939293	0.0877551993694	Genetic Information Processing	Replication and repair	TRINITY_DN4913_c0_g1,TRINITY_DN1730_c0_g1,TRINITY_DN22944_c0_g3,TRINITY_DN1440_c3_g1,TRINITY_DN6545_c0_g1,TRINITY_DN3920_c1_g2,TRINITY_DN16745_c0_g1,TRINITY_DN5083_c0_g1,TRINITY_DN9611_c0_g1,TRINITY_DN89025_c0_g1,TRINITY_DN53987_c0_g1,TRINITY_DN838_c1_g1,TRINITY_DN10628_c0_g1,TRINITY_DN1254_c0_g1,TRINITY_DN13286_c0_g1,TRINITY_DN326_c0_g1,TRINITY_DN4457_c0_g1,TRINITY_DN16424_c0_g1,TRINITY_DN7199_c…
31	map00350	Tyrosine metabolism	KEGG PATHWAY	31/ 4268	91/ 17645	0.34065934065934	0.0213635702414	0.0901275619559	Metabolism	Amino acid metabolism	TRINITY_DN7713_c0_g1,TRINITY_DN10252_c0_g1,TRINITY_DN2201_c0_g1,TRINITY_DN2096_c1_g1,TRINITY_DN15448_c0_g1,TRINITY_DN683_c3_g1,TRINITY_DN12810_c1_g1,TRINITY_DN3410_c0_g1,TRINITY_DN21162_c0_g1,TRINITY_DN34378_c0_g1,TRINITY_DN10339_c0_g1,TRINITY_DN4412_c0_g2,TRINITY_DN4412_c0_g1,TRINITY_DN25373_c0_g2,TRINITY_DN1692_c2_g1,TRINITY_DN38517_c0_g1,TRINITY_DN2096_c0_g1,TRINITY_DN38517_c0_g5,TRINITY_DN576…
116	map01240	Biosynthesis of cofactors	KEGG PATHWAY	116/ 4268	406/ 17645	0.28571428571429	0.0227060180532	0.0928882556722	Metabolism	Global and overview maps	TRINITY_DN4779_c0_g1,TRINITY_DN17820_c3_g1,TRINITY_DN15356_c0_g1,TRINITY_DN5249_c0_g1,TRINITY_DN3868_c0_g1,TRINITY_DN12443_c0_g1,TRINITY_DN16399_c1_g1,TRINITY_DN3262_c0_g1,TRINITY_DN4214_c3_g3,TRINITY_DN329_c0_g2,TRINITY_DN1745_c0_g1,TRINITY_DN3166_c0_g1,TRINITY_DN34191_c0_g1,TRINITY_DN105_c1_g1,TRINITY_DN8472_c0_g1,TRINITY_DN9698_c0_g1,TRINITY_DN3185_c0_g1,TRINITY_DN28836_c0_g1,TRINITY_DN1866_c0…
37	map00260	Glycine, serine and threonine metabolism	KEGG PATHWAY	37/ 4268	113/ 17645	0.32743362831858	0.0242977947244	0.0964765378761	Metabolism	Amino acid metabolism	TRINITY_DN1275_c2_g1,TRINITY_DN93351_c0_g1,TRINITY_DN6589_c0_g1,TRINITY_DN8036_c2_g1,TRINITY_DN2380_c3_g1,TRINITY_DN6589_c0_g2,TRINITY_DN36917_c0_g1,TRINITY_DN12819_c0_g1,TRINITY_DN11757_c0_g1,TRINITY_DN2201_c0_g1,TRINITY_DN3193_c4_g1,TRINITY_DN15448_c0_g1,TRINITY_DN6404_c1_g1,TRINITY_DN3073_c1_g1,TRINITY_DN755_c0_g1,TRINITY_DN11926_c0_g1,TRINITY_DN5672_c1_g1,TRINITY_DN10045_c0_g1,TRINITY_DN15153…
19	map00960	Tropane, piperidine and pyridine alkaloid biosynthesis	KEGG PATHWAY	19/ 4268	51/ 17645	0.37254901960784	0.0254673074052	0.0982310428488	Metabolism	Biosynthesis of other secondary metabolites	TRINITY_DN3372_c2_g1,TRINITY_DN4592_c0_g1,TRINITY_DN6759_c1_g1,TRINITY_DN4693_c0_g1,TRINITY_DN5604_c0_g1,TRINITY_DN4412_c0_g2,TRINITY_DN3187_c1_g1,TRINITY_DN2293_c0_g2,TRINITY_DN21162_c0_g1,TRINITY_DN112097_c0_g1,TRINITY_DN6759_c0_g4,TRINITY_DN4412_c0_g1,TRINITY_DN1692_c2_g1,TRINITY_DN371_c6_g1,TRINITY_DN2201_c0_g1,TRINITY_DN5528_c0_g1,TRINITY_DN15448_c0_g1,TRINITY_DN4165_c0_g1,TRINITY_DN95_c0_g1
20	map03430	Mismatch repair	KEGG PATHWAY	20/ 4268	55/ 17645	0.36363636363636	0.0290658	0.108997	Genetic Information Processing	Replication and repair	TRINITY_DN13286_c0_g1,TRINITY_DN1639_c1_g1,TRINITY_DN1730_c0_g1,TRINITY_DN3430_c0_g1,TRINITY_DN22944_c0_g3,TRINITY_DN425_c3_g1,TRINITY_DN3794_c0_g1,TRINITY_DN102702_c0_g1,TRINITY_DN10768_c0_g1,TRINITY_DN5828_c0_g2,TRINITY_DN2200_c0_g3,TRINITY_DN89025_c0_g1,TRINITY_DN6482_c0_g1,TRINITY_DN53987_c0_g1,TRINITY_DN2475_c9_g1,TRINITY_DN4457_c0_g1,TRINITY_DN16424_c0_g1,TRINITY_DN326_c0_g1,TRINITY_DN3962_…
22	map00950	Isoquinoline alkaloid biosynthesis	KEGG PATHWAY	22/ 4268	62/ 17645	0.35483870967742	0.0302589153551	0.110404	Metabolism	Biosynthesis of other secondary metabolites	TRINITY_DN73402_c0_g1,TRINITY_DN2201_c0_g1,TRINITY_DN15448_c0_g1,TRINITY_DN12810_c1_g1,TRINITY_DN4412_c0_g1,TRINITY_DN34378_c0_g1,TRINITY_DN10252_c0_g1,TRINITY_DN4412_c0_g2,TRINITY_DN21162_c0_g1,TRINITY_DN40452_c0_g1,TRINITY_DN371_c6_g1,TRINITY_DN7230_c0_g1,TRINITY_DN38517_c0_g1,TRINITY_DN38517_c0_g5,TRINITY_DN4165_c0_g1,TRINITY_DN10300_c0_g1,TRINITY_DN10300_c0_g3,TRINITY_DN5604_c0_g1,TRINITY_DN5…
23	map00910	Nitrogen metabolism	KEGG PATHWAY	23/ 4268	66/ 17645	0.34848484848485	0.0334726473567	0.118916	Metabolism	Energy metabolism	TRINITY_DN2471_c5_g1,TRINITY_DN3041_c6_g1,TRINITY_DN1865_c0_g1,TRINITY_DN775_c2_g1,TRINITY_DN10281_c0_g1,TRINITY_DN12306_c1_g1,TRINITY_DN34152_c0_g2,TRINITY_DN4233_c0_g1,TRINITY_DN1501_c0_g1,TRINITY_DN29634_c0_g1,TRINITY_DN26310_c0_g1,TRINITY_DN8959_c1_g1,TRINITY_DN13540_c0_g1,TRINITY_DN6795_c0_g1,TRINITY_DN5239_c0_g1,TRINITY_DN3330_c1_g1,TRINITY_DN37430_c0_g1,TRINITY_DN2748_c0_g1,TRINITY_DN1341_…
3	map00942	Anthocyanin biosynthesis	KEGG PATHWAY	3/ 4268	4/ 17645	0.75	0.0463184332807	0.160333	Metabolism	Biosynthesis of other secondary metabolites	TRINITY_DN16768_c0_g1,TRINITY_DN7359_c0_g1,TRINITY_DN7359_c1_g1
7	map00905	Brassinosteroid biosynthesis	KEGG PATHWAY	7/ 4268	15/ 17645	0.46666666666667	0.0480860744832	0.162291	Metabolism	Metabolism of terpenoids and polyketides	TRINITY_DN8408_c0_g1,TRINITY_DN11640_c0_g1,TRINITY_DN5204_c0_g2,TRINITY_DN5204_c0_g1,TRINITY_DN260_c1_g1,TRINITY_DN2890_c0_g1,TRINITY_DN43483_c0_g1
29	map00592	alpha-Linolenic acid metabolism	KEGG PATHWAY	29/ 4268	91/ 17645	0.31868131868132	0.0587185395262	0.193342	Metabolism	Lipid metabolism	TRINITY_DN7713_c0_g1,TRINITY_DN630_c0_g2,TRINITY_DN2495_c0_g1,TRINITY_DN8460_c0_g1,TRINITY_DN59648_c0_g1,TRINITY_DN1935_c0_g2,TRINITY_DN17198_c0_g3,TRINITY_DN71615_c0_g1,TRINITY_DN5282_c1_g1,TRINITY_DN1935_c0_g1,TRINITY_DN5231_c0_g1,TRINITY_DN3331_c1_g1,TRINITY_DN57680_c0_g1,TRINITY_DN4731_c1_g1,TRINITY_DN2637_c2_g2,TRINITY_DN1772_c0_g2,TRINITY_DN1108_c0_g1,TRINITY_DN2520_c0_g1,TRINITY_DN12144_c0…
52	map00564	Glycerophospholipid metabolism	KEGG PATHWAY	52/ 4268	177/ 17645	0.29378531073446	0.0649090497414	0.208636	Metabolism	Lipid metabolism	TRINITY_DN59_c0_g2,TRINITY_DN59_c0_g1,TRINITY_DN43403_c0_g1,TRINITY_DN5865_c3_g2,TRINITY_DN5865_c3_g1,TRINITY_DN1468_c1_g1,TRINITY_DN56344_c0_g1,TRINITY_DN2495_c0_g1,TRINITY_DN7536_c0_g1,TRINITY_DN21706_c0_g1,TRINITY_DN7536_c0_g2,TRINITY_DN5515_c0_g1,TRINITY_DN10100_c0_g1,TRINITY_DN30669_c0_g1,TRINITY_DN15878_c0_g1,TRINITY_DN2726_c0_g1,TRINITY_DN4616_c1_g1,TRINITY_DN16636_c0_g1,TRINITY_DN6135_c0_…
14	map00073	Cutin, suberine and wax biosynthesis	KEGG PATHWAY	14/ 4268	39/ 17645	0.35897435897436	0.0681439	0.21394	Metabolism	Lipid metabolism	TRINITY_DN124_c0_g2,TRINITY_DN7060_c0_g1,TRINITY_DN8445_c0_g1,TRINITY_DN1086_c3_g2,TRINITY_DN486_c0_g1,TRINITY_DN55588_c0_g1,TRINITY_DN4489_c0_g1,TRINITY_DN18649_c0_g1,TRINITY_DN59942_c0_g1,TRINITY_DN6699_c0_g2,TRINITY_DN1488_c0_g3,TRINITY_DN4916_c1_g1,TRINITY_DN9259_c0_g1,TRINITY_DN18653_c0_g1
11	map00909	Sesquiterpenoid and triterpenoid biosynthesis	KEGG PATHWAY	11/ 4268	29/ 17645	0.37931034482759	0.0698267080288	0.214241	Metabolism	Metabolism of terpenoids and polyketides	TRINITY_DN1944_c0_g1,TRINITY_DN1944_c0_g2,TRINITY_DN912_c0_g3,TRINITY_DN2304_c2_g1,TRINITY_DN1944_c1_g1,TRINITY_DN52283_c0_g1,TRINITY_DN1271_c6_g1,TRINITY_DN912_c0_g1,TRINITY_DN2304_c0_g1,TRINITY_DN912_c0_g2,TRINITY_DN2572_c0_g1
28	map00860	Porphyrin metabolism	KEGG PATHWAY	28/ 4268	91/ 17645	0.30769230769231	0.0912889134047	0.273867	Metabolism	Metabolism of cofactors and vitamins	TRINITY_DN27_c10_g1,TRINITY_DN2439_c0_g4,TRINITY_DN30738_c0_g1,TRINITY_DN2711_c0_g1,TRINITY_DN5298_c3_g1,TRINITY_DN48934_c0_g1,TRINITY_DN2623_c0_g2,TRINITY_DN2873_c0_g1,TRINITY_DN83427_c0_g1,TRINITY_DN6651_c0_g1,TRINITY_DN836_c5_g1,TRINITY_DN5040_c1_g1,TRINITY_DN16399_c1_g1,TRINITY_DN457_c3_g1,TRINITY_DN2074_c0_g4,TRINITY_DN13048_c0_g1,TRINITY_DN7282_c0_g1,TRINITY_DN5192_c0_g1,TRINITY_DN3375_c0_g…
63	map00620	Pyruvate metabolism	KEGG PATHWAY	63/ 4268	224/ 17645	0.28125	0.0971497594574	0.279047	Metabolism	Carbohydrate metabolism	TRINITY_DN7713_c0_g1,TRINITY_DN2470_c0_g3,TRINITY_DN14217_c0_g2,TRINITY_DN2758_c6_g1,TRINITY_DN10414_c0_g1,TRINITY_DN26098_c0_g1,TRINITY_DN2096_c0_g1,TRINITY_DN6490_c0_g2,TRINITY_DN110391_c0_g1,TRINITY_DN3382_c0_g1,TRINITY_DN110_c2_g1,TRINITY_DN6490_c0_g1,TRINITY_DN1710_c0_g1,TRINITY_DN11216_c0_g1,TRINITY_DN861_c5_g1,TRINITY_DN5168_c0_g1,TRINITY_DN1388_c0_g2,TRINITY_DN2045_c0_g3,TRINITY_DN1388_c0…
18	map00790	Folate biosynthesis	KEGG PATHWAY	18/ 4268	55/ 17645	0.32727272727273	0.0955461391797	0.280407	Metabolism	Metabolism of cofactors and vitamins	TRINITY_DN4551_c0_g1,TRINITY_DN4694_c0_g1,TRINITY_DN15356_c0_g1,TRINITY_DN1745_c0_g1,TRINITY_DN1984_c5_g1,TRINITY_DN8101_c0_g1,TRINITY_DN95974_c0_g1,TRINITY_DN5709_c0_g1,TRINITY_DN841_c2_g1,TRINITY_DN29809_c0_g1,TRINITY_DN5971_c0_g4,TRINITY_DN3211_c0_g1,TRINITY_DN51465_c0_g1,TRINITY_DN795_c0_g1,TRINITY_DN30630_c0_g1,TRINITY_DN13226_c0_g1,TRINITY_DN795_c0_g2,TRINITY_DN5499_c0_g1
5	map00965	Betalain biosynthesis	KEGG PATHWAY	5/ 4268	11/ 17645	0.45454545454545	0.101946	0.280871	Metabolism	Biosynthesis of other secondary metabolites	TRINITY_DN38517_c0_g1,TRINITY_DN12810_c1_g1,TRINITY_DN7096_c1_g1,TRINITY_DN38517_c0_g5,TRINITY_DN34378_c0_g1
49	map00230	Purine metabolism	KEGG PATHWAY	49/ 4268	171/ 17645	0.28654970760234	0.1016	0.285751	Metabolism	Nucleotide metabolism	TRINITY_DN6205_c0_g1,TRINITY_DN8533_c0_g2,TRINITY_DN12739_c0_g3,TRINITY_DN12739_c0_g2,TRINITY_DN12739_c0_g1,TRINITY_DN7168_c0_g1,TRINITY_DN2561_c0_g3,TRINITY_DN242_c0_g2,TRINITY_DN1986_c1_g1,TRINITY_DN4061_c0_g1,TRINITY_DN65_c4_g1,TRINITY_DN8453_c0_g1,TRINITY_DN5694_c1_g1,TRINITY_DN40998_c0_g1,TRINITY_DN556_c6_g2,TRINITY_DN54255_c0_g1,TRINITY_DN65_c2_g1,TRINITY_DN8785_c0_g1,TRINITY_DN14872_c1_g1,…
72	map04814	Motor proteins	KEGG PATHWAY	72/ 4268	261/ 17645	0.27586206896552	0.112471	0.303671	Cellular Processes	Cell motility	TRINITY_DN3994_c0_g1,TRINITY_DN1784_c0_g2,TRINITY_DN4563_c0_g1,TRINITY_DN43720_c0_g3,TRINITY_DN43720_c0_g1,TRINITY_DN2253_c0_g1,TRINITY_DN640_c1_g1,TRINITY_DN3245_c0_g2,TRINITY_DN3590_c0_g1,TRINITY_DN6503_c0_g1,TRINITY_DN11155_c2_g1,TRINITY_DN20841_c0_g1,TRINITY_DN16105_c1_g1,TRINITY_DN5436_c0_g1,TRINITY_DN10815_c0_g1,TRINITY_DN5085_c0_g2,TRINITY_DN17944_c0_g1,TRINITY_DN60417_c0_g1,TRINITY_DN2938…
8	map00780	Biotin metabolism	KEGG PATHWAY	8/ 4268	22/ 17645	0.36363636363636	0.139669	0.369712	Metabolism	Metabolism of cofactors and vitamins	TRINITY_DN4973_c0_g1,TRINITY_DN1534_c5_g1,TRINITY_DN4102_c0_g1,TRINITY_DN12443_c0_g1,TRINITY_DN30105_c0_g1,TRINITY_DN2707_c0_g1,TRINITY_DN3945_c0_g1,TRINITY_DN396_c3_g1
34	map00053	Ascorbate and aldarate metabolism	KEGG PATHWAY	34/ 4268	118/ 17645	0.28813559322034	0.142862	0.370892	Metabolism	Carbohydrate metabolism	TRINITY_DN28977_c1_g1,TRINITY_DN111038_c0_g2,TRINITY_DN53523_c0_g2,TRINITY_DN21786_c0_g1,TRINITY_DN89172_c0_g1,TRINITY_DN3573_c3_g1,TRINITY_DN9247_c1_g1,TRINITY_DN83427_c0_g1,TRINITY_DN2828_c0_g1,TRINITY_DN1388_c0_g2,TRINITY_DN1388_c0_g1,TRINITY_DN3868_c0_g1,TRINITY_DN12952_c0_g1,TRINITY_DN21516_c0_g1,TRINITY_DN1132_c0_g1,TRINITY_DN12990_c0_g2,TRINITY_DN23023_c0_g1,TRINITY_DN1003_c0_g1,TRINITY_DN…
4	map00901	Indole alkaloid biosynthesis	KEGG PATHWAY	4/ 4268	9/ 17645	0.44444444444444	0.150833	0.384198	Metabolism	Biosynthesis of other secondary metabolites	TRINITY_DN38517_c0_g1,TRINITY_DN12810_c1_g1,TRINITY_DN38517_c0_g5,TRINITY_DN34378_c0_g1
174	map03010	Ribosome	KEGG PATHWAY	174/ 4268	678/ 17645	0.25663716814159	0.191865	0.479663	Genetic Information Processing	Translation	TRINITY_DN4346_c1_g1,TRINITY_DN5700_c0_g1,TRINITY_DN12333_c0_g1,TRINITY_DN6569_c2_g1,TRINITY_DN18909_c0_g2,TRINITY_DN21352_c0_g1,TRINITY_DN21352_c0_g2,TRINITY_DN357_c0_g1,TRINITY_DN17227_c1_g1,TRINITY_DN655_c1_g1,TRINITY_DN3398_c0_g3,TRINITY_DN3398_c0_g1,TRINITY_DN2666_c0_g1,TRINITY_DN98024_c0_g1,TRINITY_DN7599_c1_g1,TRINITY_DN1867_c0_g1,TRINITY_DN11129_c0_g1,TRINITY_DN631_c4_g1,TRINITY_DN16214_c…
17	map01040	Biosynthesis of unsaturated fatty acids	KEGG PATHWAY	17/ 4268	57/ 17645	0.29824561403509	0.198094	0.48623	Metabolism	Lipid metabolism	TRINITY_DN6370_c1_g1,TRINITY_DN4475_c2_g1,TRINITY_DN3042_c0_g3,TRINITY_DN51716_c0_g1,TRINITY_DN3225_c0_g1,TRINITY_DN101974_c1_g1,TRINITY_DN1268_c0_g1,TRINITY_DN480_c4_g1,TRINITY_DN1268_c0_g2,TRINITY_DN7921_c0_g1,TRINITY_DN3042_c0_g1,TRINITY_DN18269_c0_g1,TRINITY_DN15995_c0_g1,TRINITY_DN109715_c0_g1,TRINITY_DN71615_c0_g1,TRINITY_DN103385_c0_g1,TRINITY_DN24288_c0_g1
4	map00261	Monobactam biosynthesis	KEGG PATHWAY	4/ 4268	10/ 17645	0.4	0.205425	0.49522	Metabolism	Biosynthesis of other secondary metabolites	TRINITY_DN6205_c0_g1,TRINITY_DN913_c0_g3,TRINITY_DN8036_c2_g1,TRINITY_DN14872_c1_g1
56	map00270	Cysteine and methionine metabolism	KEGG PATHWAY	56/ 4268	211/ 17645	0.2654028436019	0.233227	0.542856	Metabolism	Amino acid metabolism	TRINITY_DN5241_c0_g2,TRINITY_DN2470_c0_g3,TRINITY_DN1778_c0_g1,TRINITY_DN43826_c0_g1,TRINITY_DN5206_c0_g1,TRINITY_DN8036_c2_g1,TRINITY_DN12870_c0_g2,TRINITY_DN444_c0_g1,TRINITY_DN1489_c5_g2,TRINITY_DN5241_c0_g1,TRINITY_DN6490_c0_g2,TRINITY_DN6490_c0_g1,TRINITY_DN3382_c0_g1,TRINITY_DN48238_c0_g1,TRINITY_DN1764_c1_g3,TRINITY_DN1764_c1_g1,TRINITY_DN861_c5_g1,TRINITY_DN48292_c0_g2,TRINITY_DN19023_c0_…
51	map00480	Glutathione metabolism	KEGG PATHWAY	51/ 4268	191/ 17645	0.26701570680628	0.230484	0.545883	Metabolism	Metabolism of other amino acids	TRINITY_DN138_c0_g1,TRINITY_DN4428_c0_g1,TRINITY_DN4428_c0_g2,TRINITY_DN7342_c0_g1,TRINITY_DN8001_c0_g1,TRINITY_DN33123_c0_g1,TRINITY_DN12739_c0_g2,TRINITY_DN12739_c0_g1,TRINITY_DN3991_c0_g1,TRINITY_DN19920_c0_g1,TRINITY_DN2121_c1_g1,TRINITY_DN2004_c0_g2,TRINITY_DN14880_c0_g1,TRINITY_DN8270_c0_g1,TRINITY_DN808_c0_g1,TRINITY_DN89172_c0_g1,TRINITY_DN4282_c1_g1,TRINITY_DN1986_c1_g1,TRINITY_DN65_c4_g…
2	map00944	Flavone and flavonol biosynthesis	KEGG PATHWAY	2/ 4268	4/ 17645	0.5	0.248083	0.567647	Metabolism	Biosynthesis of other secondary metabolites	TRINITY_DN1053_c0_g3,TRINITY_DN23667_c0_g1
14	map00920	Sulfur metabolism	KEGG PATHWAY	14/ 4268	48/ 17645	0.29166666666667	0.256367	0.576826	Metabolism	Energy metabolism	TRINITY_DN6205_c0_g1,TRINITY_DN889_c0_g1,TRINITY_DN10379_c1_g1,TRINITY_DN279_c2_g1,TRINITY_DN120309_c0_g1,TRINITY_DN15829_c0_g3,TRINITY_DN6876_c2_g2,TRINITY_DN27922_c0_g1,TRINITY_DN32306_c0_g1,TRINITY_DN5970_c0_g1,TRINITY_DN2639_c0_g1,TRINITY_DN9370_c0_g1,TRINITY_DN30753_c0_g1,TRINITY_DN14872_c1_g1
36	map00562	Inositol phosphate metabolism	KEGG PATHWAY	36/ 4268	136/ 17645	0.26470588235294	0.296105	0.624597	Metabolism	Carbohydrate metabolism	TRINITY_DN135820_c0_g1,TRINITY_DN65_c32_g1,TRINITY_DN56344_c0_g1,TRINITY_DN12869_c0_g1,TRINITY_DN3614_c0_g1,TRINITY_DN6_c2_g1,TRINITY_DN1835_c0_g1,TRINITY_DN13747_c0_g1,TRINITY_DN21411_c0_g3,TRINITY_DN23047_c2_g1,TRINITY_DN294_c3_g1,TRINITY_DN405_c1_g2,TRINITY_DN21535_c0_g1,TRINITY_DN8686_c0_g1,TRINITY_DN2726_c0_g1,TRINITY_DN8548_c7_g1,TRINITY_DN19476_c0_g2,TRINITY_DN30669_c0_g1,TRINITY_DN967_c4_…
11	map00340	Histidine metabolism	KEGG PATHWAY	11/ 4268	38/ 17645	0.28947368421053	0.301482	0.626156	Metabolism	Amino acid metabolism	TRINITY_DN548_c0_g1,TRINITY_DN2828_c0_g1,TRINITY_DN1388_c0_g2,TRINITY_DN1388_c0_g1,TRINITY_DN3868_c0_g1,TRINITY_DN23023_c0_g1,TRINITY_DN26098_c0_g1,TRINITY_DN21516_c0_g1,TRINITY_DN28836_c0_g1,TRINITY_DN1436_c1_g1,TRINITY_DN1436_c1_g2
59	map00520	Amino sugar and nucleotide sugar metabolism	KEGG PATHWAY	59/ 4268	227/ 17645	0.25991189427313	0.284563	0.629771	Metabolism	Carbohydrate metabolism	TRINITY_DN5963_c0_g1,TRINITY_DN4950_c0_g1,TRINITY_DN8533_c0_g2,TRINITY_DN75446_c2_g2,TRINITY_DN9918_c0_g1,TRINITY_DN2815_c0_g2,TRINITY_DN2815_c0_g1,TRINITY_DN1870_c0_g1,TRINITY_DN59747_c0_g1,TRINITY_DN5341_c0_g1,TRINITY_DN375_c0_g2,TRINITY_DN614_c0_g1,TRINITY_DN27267_c0_g1,TRINITY_DN18815_c0_g1,TRINITY_DN44756_c0_g1,TRINITY_DN7113_c0_g1,TRINITY_DN2587_c1_g1,TRINITY_DN477_c0_g1,TRINITY_DN1878_c0_g…
17	map00565	Ether lipid metabolism	KEGG PATHWAY	17/ 4268	61/ 17645	0.27868852459016	0.294281	0.630602	Metabolism	Lipid metabolism	TRINITY_DN43403_c0_g1,TRINITY_DN5865_c3_g2,TRINITY_DN5865_c3_g1,TRINITY_DN8582_c0_g1,TRINITY_DN1468_c1_g1,TRINITY_DN56344_c0_g1,TRINITY_DN59648_c0_g1,TRINITY_DN13469_c2_g1,TRINITY_DN15878_c0_g1,TRINITY_DN11950_c0_g1,TRINITY_DN2637_c2_g2,TRINITY_DN41799_c0_g1,TRINITY_DN5515_c0_g1,TRINITY_DN1107_c2_g1,TRINITY_DN66345_c0_g1,TRINITY_DN74650_c0_g2,TRINITY_DN2726_c0_g1
16	map00785	Lipoic acid metabolism	KEGG PATHWAY	16/ 4268	57/ 17645	0.28070175438596	0.291421	0.634546	Metabolism	Metabolism of cofactors and vitamins	TRINITY_DN1275_c2_g1,TRINITY_DN5445_c1_g1,TRINITY_DN34273_c0_g1,TRINITY_DN93351_c0_g1,TRINITY_DN6589_c0_g1,TRINITY_DN6589_c0_g2,TRINITY_DN17188_c0_g1,TRINITY_DN2394_c0_g1,TRINITY_DN20472_c1_g1,TRINITY_DN10203_c0_g1,TRINITY_DN431_c3_g3,TRINITY_DN11757_c0_g1,TRINITY_DN80_c5_g1,TRINITY_DN3193_c4_g1,TRINITY_DN15338_c0_g1,TRINITY_DN15153_c0_g2
7	map00740	Riboflavin metabolism	KEGG PATHWAY	7/ 4268	23/ 17645	0.30434782608696	0.312517	0.639239	Metabolism	Metabolism of cofactors and vitamins	TRINITY_DN4551_c0_g1,TRINITY_DN8733_c0_g1,TRINITY_DN642_c3_g1,TRINITY_DN7044_c0_g1,TRINITY_DN14542_c0_g1,TRINITY_DN5499_c0_g1,TRINITY_DN32930_c0_g1
10	map00670	One carbon pool by folate	KEGG PATHWAY	10/ 4268	35/ 17645	0.28571428571429	0.331326	0.65778	Metabolism	Metabolism of cofactors and vitamins	TRINITY_DN17188_c0_g1,TRINITY_DN10537_c0_g1,TRINITY_DN1836_c0_g1,TRINITY_DN431_c3_g3,TRINITY_DN2469_c0_g1,TRINITY_DN5709_c0_g1,TRINITY_DN66396_c0_g1,TRINITY_DN7552_c0_g1,TRINITY_DN6404_c1_g1,TRINITY_DN710_c0_g2
32	map00071	Fatty acid degradation	KEGG PATHWAY	32/ 4268	122/ 17645	0.26229508196721	0.331108	0.667159	Metabolism	Lipid metabolism	TRINITY_DN7713_c0_g1,TRINITY_DN1143_c1_g1,TRINITY_DN1143_c1_g2,TRINITY_DN10414_c0_g1,TRINITY_DN26098_c0_g1,TRINITY_DN305_c2_g3,TRINITY_DN2096_c1_g1,TRINITY_DN71615_c0_g1,TRINITY_DN6973_c3_g1,TRINITY_DN23928_c2_g1,TRINITY_DN32_c0_g1,TRINITY_DN2828_c0_g1,TRINITY_DN1388_c0_g2,TRINITY_DN6173_c0_g1,TRINITY_DN1388_c0_g1,TRINITY_DN3868_c0_g1,TRINITY_DN6831_c0_g2,TRINITY_DN26301_c0_g1,TRINITY_DN2096_c0_g…
18	map03020	RNA polymerase	KEGG PATHWAY	18/ 4268	68/ 17645	0.26470588235294	0.374367	0.711824	Genetic Information Processing	Transcription	TRINITY_DN80498_c0_g2,TRINITY_DN3743_c3_g1,TRINITY_DN5347_c0_g1,TRINITY_DN4086_c1_g2,TRINITY_DN10324_c0_g1,TRINITY_DN24576_c0_g1,TRINITY_DN11322_c0_g1,TRINITY_DN651_c0_g2,TRINITY_DN1125_c3_g2,TRINITY_DN28134_c3_g1,TRINITY_DN29276_c0_g1,TRINITY_DN5483_c0_g1,TRINITY_DN127319_c0_g1,TRINITY_DN20348_c0_g2,TRINITY_DN907_c0_g1,TRINITY_DN1736_c0_g2,TRINITY_DN7225_c1_g1,TRINITY_DN15561_c0_g1
26	map00250	Alanine, aspartate and glutamate metabolism	KEGG PATHWAY	26/ 4268	100/ 17645	0.26	0.372571	0.718529	Metabolism	Amino acid metabolism	TRINITY_DN1228_c0_g1,TRINITY_DN5241_c0_g2,TRINITY_DN18815_c0_g1,TRINITY_DN60_c2_g1,TRINITY_DN2380_c3_g1,TRINITY_DN2639_c1_g1,TRINITY_DN775_c2_g1,TRINITY_DN10281_c0_g1,TRINITY_DN1341_c0_g1,TRINITY_DN3073_c1_g1,TRINITY_DN2015_c1_g1,TRINITY_DN2242_c3_g2,TRINITY_DN371_c6_g1,TRINITY_DN5725_c0_g2,TRINITY_DN49062_c0_g1,TRINITY_DN5321_c0_g1,TRINITY_DN5241_c0_g1,TRINITY_DN13540_c0_g1,TRINITY_DN801_c1_g2,T…
12	map00730	Thiamine metabolism	KEGG PATHWAY	12/ 4268	44/ 17645	0.27272727272727	0.37099	0.725849	Metabolism	Metabolism of cofactors and vitamins	TRINITY_DN1069_c1_g1,TRINITY_DN1069_c1_g2,TRINITY_DN32843_c0_g1,TRINITY_DN3185_c0_g1,TRINITY_DN17987_c1_g1,TRINITY_DN1866_c0_g3,TRINITY_DN3166_c0_g1,TRINITY_DN1136_c0_g2,TRINITY_DN10044_c0_g2,TRINITY_DN1866_c0_g2,TRINITY_DN2280_c3_g1,TRINITY_DN1622_c1_g1
26	map00052	Galactose metabolism	KEGG PATHWAY	26/ 4268	101/ 17645	0.25742574257426	0.39444	0.739574	Metabolism	Carbohydrate metabolism	TRINITY_DN50967_c0_g1,TRINITY_DN8533_c0_g2,TRINITY_DN9281_c0_g1,TRINITY_DN1746_c0_g1,TRINITY_DN55130_c0_g1,TRINITY_DN5702_c0_g1,TRINITY_DN19548_c0_g2,TRINITY_DN7113_c0_g1,TRINITY_DN16257_c0_g2,TRINITY_DN2457_c0_g1,TRINITY_DN16257_c0_g1,TRINITY_DN48554_c0_g1,TRINITY_DN5711_c1_g2,TRINITY_DN2617_c0_g1,TRINITY_DN7174_c0_g1,TRINITY_DN46527_c0_g1,TRINITY_DN45593_c0_g1,TRINITY_DN77753_c0_g1,TRINITY_DN11…
9	map00450	Selenocompound metabolism	KEGG PATHWAY	9/ 4268	33/ 17645	0.27272727272727	0.403647	0.74647	Metabolism	Metabolism of other amino acids	TRINITY_DN6205_c0_g1,TRINITY_DN12033_c0_g1,TRINITY_DN13778_c0_g1,TRINITY_DN10773_c0_g1,TRINITY_DN14028_c0_g1,TRINITY_DN2663_c0_g1,TRINITY_DN1292_c0_g1,TRINITY_DN1300_c0_g4,TRINITY_DN14872_c1_g1
18	map00360	Phenylalanine metabolism	KEGG PATHWAY	18/ 4268	70/ 17645	0.25714285714286	0.427738	0.769929	Metabolism	Amino acid metabolism	TRINITY_DN3433_c0_g1,TRINITY_DN12810_c1_g1,TRINITY_DN5604_c0_g1,TRINITY_DN1060_c1_g2,TRINITY_DN4165_c0_g1,TRINITY_DN38517_c0_g1,TRINITY_DN1060_c4_g1,TRINITY_DN38517_c0_g5,TRINITY_DN21162_c0_g1,TRINITY_DN1060_c0_g1,TRINITY_DN34378_c0_g1,TRINITY_DN4412_c0_g2,TRINITY_DN4412_c0_g1,TRINITY_DN1692_c2_g1,TRINITY_DN371_c6_g1,TRINITY_DN25373_c0_g2,TRINITY_DN2201_c0_g1,TRINITY_DN15448_c0_g1
1	map00943	Isoflavonoid biosynthesis	KEGG PATHWAY	1/ 4268	2/ 17645	0.5	0.425267	0.775825	Metabolism	Biosynthesis of other secondary metabolites	TRINITY_DN9310_c0_g1
40	map01250	Biosynthesis of nucleotide sugars	KEGG PATHWAY	40/ 4268	161/ 17645	0.24844720496894	0.452864	0.783803	Metabolism	Global and overview maps	TRINITY_DN18815_c0_g1,TRINITY_DN8533_c0_g2,TRINITY_DN75446_c2_g2,TRINITY_DN9702_c0_g1,TRINITY_DN114537_c0_g1,TRINITY_DN2815_c0_g1,TRINITY_DN375_c0_g2,TRINITY_DN26425_c0_g1,TRINITY_DN7113_c0_g1,TRINITY_DN2587_c1_g1,TRINITY_DN477_c0_g1,TRINITY_DN4230_c6_g4,TRINITY_DN8503_c0_g1,TRINITY_DN43769_c0_g1,TRINITY_DN29610_c0_g1,TRINITY_DN1132_c0_g1,TRINITY_DN47995_c0_g1,TRINITY_DN3472_c0_g1,TRINITY_DN31221…
5	map00750	Vitamin B6 metabolism	KEGG PATHWAY	5/ 4268	18/ 17645	0.27777777777778	0.448924	0.787074	Metabolism	Metabolism of cofactors and vitamins	TRINITY_DN17820_c3_g1,TRINITY_DN5672_c1_g1,TRINITY_DN14223_c0_g1,TRINITY_DN2598_c1_g1,TRINITY_DN755_c0_g1
21	map00900	Terpenoid backbone biosynthesis	KEGG PATHWAY	21/ 4268	83/ 17645	0.25301204819277	0.448072	0.795918	Metabolism	Metabolism of terpenoids and polyketides	TRINITY_DN1069_c1_g1,TRINITY_DN10778_c0_g1,TRINITY_DN60290_c0_g2,TRINITY_DN1069_c1_g2,TRINITY_DN32843_c0_g1,TRINITY_DN17987_c1_g1,TRINITY_DN2429_c0_g3,TRINITY_DN9955_c2_g1,TRINITY_DN6457_c0_g2,TRINITY_DN30738_c0_g1,TRINITY_DN4113_c0_g1,TRINITY_DN681_c2_g1,TRINITY_DN1271_c6_g1,TRINITY_DN9540_c0_g1,TRINITY_DN37712_c0_g1,TRINITY_DN130442_c0_g1,TRINITY_DN18503_c0_g1,TRINITY_DN6352_c0_g2,TRINITY_DN206…
45	map04146	Peroxisome	KEGG PATHWAY	45/ 4268	184/ 17645	0.2445652173913	0.494592	0.845189	Cellular Processes	Transport and catabolism	TRINITY_DN10425_c0_g1,TRINITY_DN11949_c0_g1,TRINITY_DN1143_c1_g1,TRINITY_DN32_c0_g1,TRINITY_DN16603_c0_g1,TRINITY_DN2380_c3_g1,TRINITY_DN11659_c0_g1,TRINITY_DN251_c0_g1,TRINITY_DN7745_c1_g1,TRINITY_DN4040_c0_g1,TRINITY_DN305_c2_g3,TRINITY_DN97261_c0_g1,TRINITY_DN24174_c0_g1,TRINITY_DN71615_c0_g1,TRINITY_DN23331_c0_g2,TRINITY_DN23928_c2_g1,TRINITY_DN1143_c1_g2,TRINITY_DN3073_c1_g1,TRINITY_DN13472_…
5	map00660	C5-Branched dibasic acid metabolism	KEGG PATHWAY	5/ 4268	19/ 17645	0.26315789473684	0.50144	0.846179	Metabolism	Carbohydrate metabolism	TRINITY_DN20513_c0_g1,TRINITY_DN5569_c0_g1,TRINITY_DN2402_c0_g3,TRINITY_DN15378_c0_g1,TRINITY_DN984_c1_g2
4	map00300	Lysine biosynthesis	KEGG PATHWAY	4/ 4268	15/ 17645	0.26666666666667	0.509204	0.848674	Metabolism	Amino acid metabolism	TRINITY_DN8036_c2_g1,TRINITY_DN49539_c0_g1,TRINITY_DN3133_c1_g1,TRINITY_DN913_c0_g3
71	map00010	Glycolysis / Gluconeogenesis	KEGG PATHWAY	71/ 4268	295/ 17645	0.24067796610169	0.542178	0.89261	Metabolism	Carbohydrate metabolism	TRINITY_DN7713_c0_g1,TRINITY_DN548_c0_g1,TRINITY_DN1388_c0_g1,TRINITY_DN50721_c0_g1,TRINITY_DN666_c7_g1,TRINITY_DN3033_c0_g3,TRINITY_DN3033_c0_g2,TRINITY_DN19939_c0_g1,TRINITY_DN29220_c0_g1,TRINITY_DN1827_c1_g2,TRINITY_DN110391_c0_g1,TRINITY_DN2096_c1_g1,TRINITY_DN5009_c0_g1,TRINITY_DN1294_c2_g1,TRINITY_DN23047_c2_g1,TRINITY_DN5548_c5_g1,TRINITY_DN11216_c0_g1,TRINITY_DN405_c1_g2,TRINITY_DN2828_c0…
14	map00310	Lysine degradation	KEGG PATHWAY	14/ 4268	58/ 17645	0.24137931034483	0.554218	0.901438	Metabolism	Amino acid metabolism	TRINITY_DN5445_c1_g1,TRINITY_DN2828_c0_g1,TRINITY_DN1388_c0_g2,TRINITY_DN1388_c0_g1,TRINITY_DN3868_c0_g1,TRINITY_DN23023_c0_g1,TRINITY_DN2005_c4_g1,TRINITY_DN26098_c0_g1,TRINITY_DN21516_c0_g1,TRINITY_DN1282_c0_g1,TRINITY_DN28836_c0_g1,TRINITY_DN1282_c0_g2,TRINITY_DN2809_c1_g2,TRINITY_DN548_c0_g1
1	map00523	Polyketide sugar unit biosynthesis	KEGG PATHWAY	1/ 4268	3/ 17645	0.33333333333333	0.5643	0.906911	Metabolism	Metabolism of terpenoids and polyketides	TRINITY_DN29610_c0_g1
30	map03420	Nucleotide excision repair	KEGG PATHWAY	30/ 4268	126/ 17645	0.23809523809524	0.574071	0.91176	Genetic Information Processing	Replication and repair	TRINITY_DN1730_c0_g1,TRINITY_DN3430_c0_g1,TRINITY_DN22944_c0_g3,TRINITY_DN102702_c0_g1,TRINITY_DN127319_c0_g1,TRINITY_DN4678_c0_g1,TRINITY_DN3962_c1_g1,TRINITY_DN9611_c0_g1,TRINITY_DN1125_c3_g2,TRINITY_DN89025_c0_g1,TRINITY_DN53987_c0_g1,TRINITY_DN10628_c0_g1,TRINITY_DN7070_c1_g1,TRINITY_DN13286_c0_g1,TRINITY_DN326_c0_g1,TRINITY_DN5347_c0_g1,TRINITY_DN2475_c9_g1,TRINITY_DN4457_c0_g1,TRINITY_DN164…
3	map03450	Non-homologous end-joining	KEGG PATHWAY	3/ 4268	13/ 17645	0.23076923076923	0.642438	0.996887	Genetic Information Processing	Replication and repair	TRINITY_DN2167_c1_g2,TRINITY_DN2167_c1_g1,TRINITY_DN34210_c0_g1
28	map03015	mRNA surveillance pathway	KEGG PATHWAY	28/ 4268	251/ 17645	0.11155378486056	1	1	Genetic Information Processing	Translation	TRINITY_DN36922_c0_g2,TRINITY_DN32912_c0_g2,TRINITY_DN416_c0_g1,TRINITY_DN3947_c0_g2,TRINITY_DN1688_c0_g2,TRINITY_DN112629_c0_g2,TRINITY_DN72366_c0_g1,TRINITY_DN11189_c0_g1,TRINITY_DN11526_c0_g1,TRINITY_DN101778_c0_g1,TRINITY_DN1481_c2_g2,TRINITY_DN17069_c0_g1,TRINITY_DN1399_c0_g1,TRINITY_DN12393_c0_g1,TRINITY_DN62713_c0_g1,TRINITY_DN7641_c0_g1,TRINITY_DN6747_c0_g1,TRINITY_DN2079_c1_g1,TRINITY_DN…
8	map00290	Valine, leucine and isoleucine biosynthesis	KEGG PATHWAY	8/ 4268	35/ 17645	0.22857142857143	0.637167	1	Metabolism	Amino acid metabolism	TRINITY_DN1210_c1_g1,TRINITY_DN2402_c0_g3,TRINITY_DN15378_c0_g1,TRINITY_DN5569_c0_g1,TRINITY_DN33567_c0_g1,TRINITY_DN11926_c0_g1,TRINITY_DN984_c1_g2,TRINITY_DN20513_c0_g1
21	map00410	beta-Alanine metabolism	KEGG PATHWAY	21/ 4268	92/ 17645	0.22826086956522	0.659234	1	Metabolism	Metabolism of other amino acids	TRINITY_DN1388_c0_g1,TRINITY_DN24958_c0_g1,TRINITY_DN5604_c0_g1,TRINITY_DN28836_c0_g1,TRINITY_DN1388_c0_g2,TRINITY_DN60_c2_g1,TRINITY_DN2828_c0_g1,TRINITY_DN3868_c0_g1,TRINITY_DN4102_c3_g1,TRINITY_DN2166_c1_g1,TRINITY_DN801_c1_g2,TRINITY_DN23023_c0_g1,TRINITY_DN4165_c0_g1,TRINITY_DN26098_c0_g1,TRINITY_DN21516_c0_g1,TRINITY_DN237_c0_g1,TRINITY_DN8424_c0_g1,TRINITY_DN2201_c0_g1,TRINITY_DN15448_c0_g…
4	map04122	Sulfur relay system	KEGG PATHWAY	4/ 4268	18/ 17645	0.22222222222222	0.66602	1	Genetic Information Processing	Folding, sorting and degradation	TRINITY_DN10044_c0_g2,TRINITY_DN1788_c1_g1,TRINITY_DN33202_c0_g1,TRINITY_DN841_c2_g1
1	map00543	Exopolysaccharide biosynthesis	KEGG PATHWAY	1/ 4268	4/ 17645	0.25	0.669706	1	Metabolism	Glycan biosynthesis and metabolism	TRINITY_DN6876_c2_g2
28	map03008	Ribosome biogenesis in eukaryotes	KEGG PATHWAY	28/ 4268	123/ 17645	0.22764227642276	0.677755	1	Genetic Information Processing	Translation	TRINITY_DN940_c0_g1,TRINITY_DN7676_c3_g1,TRINITY_DN45097_c0_g1,TRINITY_DN22625_c0_g1,TRINITY_DN4613_c0_g1,TRINITY_DN4613_c0_g2,TRINITY_DN6919_c0_g1,TRINITY_DN7326_c0_g1,TRINITY_DN7599_c0_g1,TRINITY_DN25588_c0_g1,TRINITY_DN5836_c0_g1,TRINITY_DN10353_c0_g1,TRINITY_DN648_c0_g1,TRINITY_DN7920_c0_g1,TRINITY_DN23383_c0_g1,TRINITY_DN107_c0_g1,TRINITY_DN7148_c0_g1,TRINITY_DN28054_c0_g1,TRINITY_DN15287_c0…
5	map00590	Arachidonic acid metabolism	KEGG PATHWAY	5/ 4268	23/ 17645	0.21739130434783	0.685891	1	Metabolism	Lipid metabolism	TRINITY_DN1107_c2_g1,TRINITY_DN7342_c0_g1,TRINITY_DN2637_c2_g2,TRINITY_DN59648_c0_g1,TRINITY_DN345_c0_g1
9	map00531	Glycosaminoglycan degradation	KEGG PATHWAY	9/ 4268	41/ 17645	0.21951219512195	0.688986	1	Metabolism	Glycan biosynthesis and metabolism	TRINITY_DN417_c0_g2,TRINITY_DN13300_c0_g2,TRINITY_DN13300_c0_g3,TRINITY_DN36321_c0_g1,TRINITY_DN16651_c0_g1,TRINITY_DN7079_c0_g2,TRINITY_DN32231_c0_g1,TRINITY_DN27108_c0_g1,TRINITY_DN2943_c0_g2
31	map04070	Phosphatidylinositol signaling system	KEGG PATHWAY	31/ 4268	138/ 17645	0.22463768115942	0.71329	1	Environmental Information Processing	Signal transduction	TRINITY_DN135820_c0_g1,TRINITY_DN16091_c0_g1,TRINITY_DN12869_c0_g1,TRINITY_DN7536_c0_g1,TRINITY_DN7536_c0_g2,TRINITY_DN1835_c0_g1,TRINITY_DN8019_c2_g2,TRINITY_DN21411_c0_g3,TRINITY_DN21331_c0_g1,TRINITY_DN21535_c0_g1,TRINITY_DN30669_c0_g1,TRINITY_DN967_c4_g2,TRINITY_DN9194_c0_g1,TRINITY_DN1176_c0_g3,TRINITY_DN7254_c0_g1,TRINITY_DN6135_c0_g1,TRINITY_DN2226_c0_g1,TRINITY_DN100107_c0_g1,TRINITY_DN29…
1	map00232	Caffeine metabolism	KEGG PATHWAY	1/ 4268	5/ 17645	0.2	0.749616	1	Metabolism	Biosynthesis of other secondary metabolites	TRINITY_DN10269_c0_g1
16	map00770	Pantothenate and CoA biosynthesis	KEGG PATHWAY	16/ 4268	75/ 17645	0.21333333333333	0.758619	1	Metabolism	Metabolism of cofactors and vitamins	TRINITY_DN23023_c0_g1,TRINITY_DN1210_c1_g1,TRINITY_DN2402_c0_g3,TRINITY_DN2828_c0_g1,TRINITY_DN1388_c0_g2,TRINITY_DN1388_c0_g1,TRINITY_DN3868_c0_g1,TRINITY_DN15378_c0_g1,TRINITY_DN21516_c0_g1,TRINITY_DN5569_c0_g1,TRINITY_DN33567_c0_g1,TRINITY_DN548_c0_g1,TRINITY_DN20513_c0_g1,TRINITY_DN25226_c0_g1,TRINITY_DN28836_c0_g1,TRINITY_DN26098_c0_g1
16	map00400	Phenylalanine, tyrosine and tryptophan biosynthesis	KEGG PATHWAY	16/ 4268	75/ 17645	0.21333333333333	0.758619	1	Metabolism	Amino acid metabolism	TRINITY_DN6999_c0_g1,TRINITY_DN12464_c0_g2,TRINITY_DN12464_c0_g1,TRINITY_DN8036_c1_g2,TRINITY_DN10045_c0_g1,TRINITY_DN4412_c0_g1,TRINITY_DN46874_c0_g1,TRINITY_DN4412_c0_g2,TRINITY_DN4934_c5_g1,TRINITY_DN21162_c0_g1,TRINITY_DN1692_c2_g1,TRINITY_DN6390_c0_g1,TRINITY_DN371_c6_g1,TRINITY_DN29728_c0_g1,TRINITY_DN4695_c0_g1,TRINITY_DN11577_c0_g1
11	map00100	Steroid biosynthesis	KEGG PATHWAY	11/ 4268	53/ 17645	0.20754716981132	0.768006	1	Metabolism	Lipid metabolism	TRINITY_DN151_c0_g1,TRINITY_DN108_c1_g1,TRINITY_DN10220_c1_g1,TRINITY_DN27114_c0_g1,TRINITY_DN22991_c0_g1,TRINITY_DN12918_c1_g1,TRINITY_DN4376_c2_g1,TRINITY_DN2637_c2_g2,TRINITY_DN18225_c0_g1,TRINITY_DN1107_c2_g1,TRINITY_DN25143_c0_g1
1	map00470	D-Amino acid metabolism	KEGG PATHWAY	1/ 4268	6/ 17645	0.16666666666667	0.810196	1	Metabolism	Metabolism of other amino acids	TRINITY_DN3133_c1_g1
20	map00280	Valine, leucine and isoleucine degradation	KEGG PATHWAY	20/ 4268	97/ 17645	0.20618556701031	0.826428	1	Metabolism	Amino acid metabolism	TRINITY_DN5241_c0_g2,TRINITY_DN23023_c0_g1,TRINITY_DN5445_c1_g1,TRINITY_DN80247_c0_g1,TRINITY_DN24958_c0_g1,TRINITY_DN2828_c0_g1,TRINITY_DN1388_c0_g2,TRINITY_DN9955_c2_g1,TRINITY_DN2166_c1_g1,TRINITY_DN3868_c0_g1,TRINITY_DN2132_c6_g1,TRINITY_DN20472_c1_g1,TRINITY_DN37712_c0_g1,TRINITY_DN5241_c0_g1,TRINITY_DN26098_c0_g1,TRINITY_DN21516_c0_g1,TRINITY_DN71615_c0_g1,TRINITY_DN28836_c0_g1,TRINITY_DN13…
3	map00430	Taurine and hypotaurine metabolism	KEGG PATHWAY	3/ 4268	18/ 17645	0.16666666666667	0.847407	1	Metabolism	Metabolism of other amino acids	TRINITY_DN60_c2_g1,TRINITY_DN7342_c0_g1,TRINITY_DN801_c1_g2
25	map03082	ATP-dependent chromatin remodeling	KEGG PATHWAY	25/ 4268	122/ 17645	0.20491803278689	0.856755	1	Genetic Information Processing	Chromosome	TRINITY_DN75_c2_g1,TRINITY_DN614_c2_g3,TRINITY_DN4591_c0_g2,TRINITY_DN14869_c0_g1,TRINITY_DN5895_c0_g1,TRINITY_DN614_c4_g1,TRINITY_DN9877_c0_g1,TRINITY_DN2332_c0_g1,TRINITY_DN1118_c0_g1,TRINITY_DN13541_c0_g2,TRINITY_DN2982_c2_g2,TRINITY_DN64816_c0_g2,TRINITY_DN10335_c0_g1,TRINITY_DN3480_c5_g1,TRINITY_DN5875_c0_g1,TRINITY_DN10534_c0_g2,TRINITY_DN4245_c1_g1,TRINITY_DN18534_c0_g1,TRINITY_DN22649_c0_…
3	map00603	Glycosphingolipid biosynthesis - globo and isoglobo series	KEGG PATHWAY	3/ 4268	19/ 17645	0.15789473684211	0.873188	1	Metabolism	Glycan biosynthesis and metabolism	TRINITY_DN55130_c0_g1,TRINITY_DN19548_c0_g2,TRINITY_DN2276_c7_g1
25	map00330	Arginine and proline metabolism	KEGG PATHWAY	25/ 4268	124/ 17645	0.20161290322581	0.877635	1	Metabolism	Amino acid metabolism	TRINITY_DN110216_c0_g1,TRINITY_DN48292_c0_g2,TRINITY_DN3285_c0_g1,TRINITY_DN26098_c0_g1,TRINITY_DN2828_c0_g1,TRINITY_DN1388_c0_g2,TRINITY_DN1388_c0_g1,TRINITY_DN3868_c0_g1,TRINITY_DN86937_c0_g1,TRINITY_DN371_c6_g1,TRINITY_DN12334_c0_g1,TRINITY_DN4102_c3_g1,TRINITY_DN38745_c0_g1,TRINITY_DN23023_c0_g1,TRINITY_DN25709_c0_g1,TRINITY_DN548_c0_g1,TRINITY_DN2953_c0_g1,TRINITY_DN5320_c0_g2,TRINITY_DN2465…
1	map00966	Glucosinolate biosynthesis	KEGG PATHWAY	1/ 4268	8/ 17645	0.125	0.890937	1	Metabolism	Biosynthesis of other secondary metabolites	TRINITY_DN86787_c0_g1
5	map00563	Glycosylphosphatidylinositol (GPI)-anchor biosynthesis	KEGG PATHWAY	5/ 4268	31/ 17645	0.16129032258065	0.901038	1	Metabolism	Glycan biosynthesis and metabolism	TRINITY_DN1676_c0_g1,TRINITY_DN7266_c1_g1,TRINITY_DN1218_c3_g1,TRINITY_DN8261_c1_g2,TRINITY_DN8772_c0_g1
12	map00220	Arginine biosynthesis	KEGG PATHWAY	12/ 4268	66/ 17645	0.18181818181818	0.904152	1	Metabolism	Amino acid metabolism	TRINITY_DN1228_c0_g1,TRINITY_DN2748_c0_g1,TRINITY_DN122_c1_g1,TRINITY_DN1341_c0_g1,TRINITY_DN13540_c0_g1,TRINITY_DN2496_c0_g1,TRINITY_DN1754_c0_g1,TRINITY_DN775_c2_g1,TRINITY_DN25709_c0_g1,TRINITY_DN607_c1_g1,TRINITY_DN371_c6_g1,TRINITY_DN15112_c1_g1
13	map00600	Sphingolipid metabolism	KEGG PATHWAY	13/ 4268	71/ 17645	0.1830985915493	0.906224	1	Metabolism	Lipid metabolism	TRINITY_DN4621_c0_g1,TRINITY_DN5803_c0_g1,TRINITY_DN1616_c5_g1,TRINITY_DN18737_c1_g1,TRINITY_DN11814_c0_g3,TRINITY_DN18009_c0_g1,TRINITY_DN3393_c0_g1,TRINITY_DN2276_c7_g1,TRINITY_DN2358_c0_g1,TRINITY_DN330_c2_g3,TRINITY_DN55130_c0_g1,TRINITY_DN19548_c0_g2,TRINITY_DN115892_c0_g1
8	map00760	Nicotinate and nicotinamide metabolism	KEGG PATHWAY	8/ 4268	47/ 17645	0.17021276595745	0.911081	1	Metabolism	Metabolism of cofactors and vitamins	TRINITY_DN5321_c0_g1,TRINITY_DN119658_c0_g1,TRINITY_DN4798_c0_g2,TRINITY_DN1241_c0_g1,TRINITY_DN12893_c0_g1,TRINITY_DN4040_c0_g1,TRINITY_DN45464_c1_g1,TRINITY_DN17883_c0_g1
26	map00020	Citrate cycle (TCA cycle)	KEGG PATHWAY	26/ 4268	133/ 17645	0.19548872180451	0.915059	1	Metabolism	Carbohydrate metabolism	TRINITY_DN2470_c0_g3,TRINITY_DN36394_c0_g2,TRINITY_DN6490_c0_g2,TRINITY_DN6490_c0_g1,TRINITY_DN3382_c0_g1,TRINITY_DN21411_c0_g1,TRINITY_DN861_c5_g1,TRINITY_DN2045_c0_g3,TRINITY_DN12385_c1_g1,TRINITY_DN2394_c0_g1,TRINITY_DN4510_c1_g1,TRINITY_DN8614_c0_g1,TRINITY_DN24155_c0_g3,TRINITY_DN6222_c0_g1,TRINITY_DN130357_c0_g1,TRINITY_DN1259_c1_g2,TRINITY_DN5445_c1_g1,TRINITY_DN2806_c0_g4,TRINITY_DN2806_c…
26	map00051	Fructose and mannose metabolism	KEGG PATHWAY	26/ 4268	136/ 17645	0.19117647058824	0.934575	1	Metabolism	Carbohydrate metabolism	TRINITY_DN50721_c0_g1,TRINITY_DN114537_c0_g1,TRINITY_DN16288_c0_g1,TRINITY_DN375_c0_g2,TRINITY_DN23047_c2_g1,TRINITY_DN405_c1_g2,TRINITY_DN25344_c0_g1,TRINITY_DN48554_c0_g1,TRINITY_DN7561_c2_g1,TRINITY_DN30891_c1_g1,TRINITY_DN3062_c1_g2,TRINITY_DN7882_c0_g1,TRINITY_DN3150_c1_g1,TRINITY_DN2475_c3_g1,TRINITY_DN153_c0_g1,TRINITY_DN4518_c0_g1,TRINITY_DN1496_c0_g1,TRINITY_DN1163_c0_g1,TRINITY_DN9702_c…
1	map00514	Other types of O-glycan biosynthesis	KEGG PATHWAY	1/ 4268	10/ 17645	0.1	0.937336	1	Metabolism	Glycan biosynthesis and metabolism	TRINITY_DN1722_c1_g2
11	map00640	Propanoate metabolism	KEGG PATHWAY	11/ 4268	68/ 17645	0.16176470588235	0.959473	1	Metabolism	Carbohydrate metabolism	TRINITY_DN5445_c1_g1,TRINITY_DN24958_c0_g1,TRINITY_DN2166_c1_g1,TRINITY_DN2113_c4_g1,TRINITY_DN110_c2_g1,TRINITY_DN20472_c1_g1,TRINITY_DN237_c0_g1,TRINITY_DN1154_c0_g3,TRINITY_DN1154_c0_g2,TRINITY_DN1154_c0_g1,TRINITY_DN2132_c6_g1
104	map04141	Protein processing in endoplasmic reticulum	KEGG PATHWAY	104/ 4268	495/ 17645	0.21010101010101	0.95966	1	Genetic Information Processing	Folding, sorting and degradation	TRINITY_DN8807_c0_g1,TRINITY_DN7304_c0_g1,TRINITY_DN7304_c0_g2,TRINITY_DN7304_c0_g3,TRINITY_DN13832_c0_g1,TRINITY_DN4094_c0_g1,TRINITY_DN10280_c0_g1,TRINITY_DN6731_c0_g3,TRINITY_DN103169_c0_g1,TRINITY_DN108007_c0_g1,TRINITY_DN15015_c0_g1,TRINITY_DN9675_c0_g1,TRINITY_DN5268_c0_g1,TRINITY_DN13255_c0_g2,TRINITY_DN7506_c0_g2,TRINITY_DN917_c0_g1,TRINITY_DN3027_c2_g1,TRINITY_DN2087_c0_g2,TRINITY_DN1084…
23	map00030	Pentose phosphate pathway	KEGG PATHWAY	23/ 4268	128/ 17645	0.179688	0.963763	1	Metabolism	Carbohydrate metabolism	TRINITY_DN50721_c0_g1,TRINITY_DN16288_c0_g1,TRINITY_DN26935_c1_g1,TRINITY_DN7113_c0_g1,TRINITY_DN15413_c0_g1,TRINITY_DN8533_c0_g2,TRINITY_DN48554_c0_g1,TRINITY_DN30891_c1_g1,TRINITY_DN5304_c0_g1,TRINITY_DN134_c0_g1,TRINITY_DN4518_c0_g1,TRINITY_DN1496_c0_g1,TRINITY_DN18102_c0_g1,TRINITY_DN32754_c0_g1,TRINITY_DN30891_c0_g1,TRINITY_DN10674_c0_g1,TRINITY_DN19497_c0_g1,TRINITY_DN2296_c0_g1,TRINITY_DN4…
17	map00970	Aminoacyl-tRNA biosynthesis	KEGG PATHWAY	17/ 4268	99/ 17645	0.17171717171717	0.96433	1	Genetic Information Processing	Translation	TRINITY_DN15727_c1_g1,TRINITY_DN15432_c3_g1,TRINITY_DN10537_c0_g1,TRINITY_DN12340_c0_g1,TRINITY_DN9069_c0_g1,TRINITY_DN2143_c0_g1,TRINITY_DN13244_c0_g1,TRINITY_DN5727_c0_g1,TRINITY_DN8878_c3_g1,TRINITY_DN35826_c0_g1,TRINITY_DN15727_c0_g1,TRINITY_DN105_c1_g1,TRINITY_DN1939_c0_g1,TRINITY_DN12033_c0_g1,TRINITY_DN24303_c0_g1,TRINITY_DN568_c1_g4,TRINITY_DN14114_c0_g1
6	map00511	Other glycan degradation	KEGG PATHWAY	6/ 4268	47/ 17645	0.12765957446809	0.983248	1	Metabolism	Glycan biosynthesis and metabolism	TRINITY_DN4621_c0_g1,TRINITY_DN462_c0_g1,TRINITY_DN62674_c0_g1,TRINITY_DN30781_c0_g1,TRINITY_DN7551_c1_g1,TRINITY_DN2358_c0_g1
6	map04130	SNARE interactions in vesicular transport	KEGG PATHWAY	6/ 4268	49/ 17645	0.12244897959184	0.98827	1	Genetic Information Processing	Folding, sorting and degradation	TRINITY_DN899_c7_g1,TRINITY_DN53966_c0_g1,TRINITY_DN27396_c0_g1,TRINITY_DN106125_c0_g1,TRINITY_DN44841_c0_g1,TRINITY_DN57672_c0_g1
43	map03018	RNA degradation	KEGG PATHWAY	43/ 4268	244/ 17645	0.17622950819672	0.994827	1	Genetic Information Processing	Folding, sorting and degradation	TRINITY_DN3554_c0_g1,TRINITY_DN36922_c0_g2,TRINITY_DN12587_c0_g1,TRINITY_DN70753_c0_g2,TRINITY_DN7622_c0_g1,TRINITY_DN46506_c0_g2,TRINITY_DN31454_c0_g1,TRINITY_DN467_c4_g2,TRINITY_DN917_c2_g1,TRINITY_DN6351_c0_g1,TRINITY_DN8680_c0_g2,TRINITY_DN17473_c0_g1,TRINITY_DN5732_c2_g1,TRINITY_DN1294_c2_g1,TRINITY_DN15493_c0_g1,TRINITY_DN7350_c0_g1,TRINITY_DN583_c1_g1,TRINITY_DN415_c7_g1,TRINITY_DN2296_c0_…
8	map00650	Butanoate metabolism	KEGG PATHWAY	8/ 4268	67/ 17645	0.11940298507463	0.996201	1	Metabolism	Carbohydrate metabolism	TRINITY_DN5569_c0_g1,TRINITY_DN2402_c0_g3,TRINITY_DN60_c2_g1,TRINITY_DN801_c1_g2,TRINITY_DN15378_c0_g1,TRINITY_DN37712_c0_g1,TRINITY_DN9955_c2_g1,TRINITY_DN20513_c0_g1
18	map03083	Polycomb repressive complex	KEGG PATHWAY	18/ 4268	123/ 17645	0.14634146341463	0.996745	1	Genetic Information Processing	Chromosome	TRINITY_DN10317_c0_g1,TRINITY_DN1293_c2_g1,TRINITY_DN39545_c0_g1,TRINITY_DN4245_c1_g1,TRINITY_DN37192_c0_g1,TRINITY_DN614_c2_g3,TRINITY_DN13149_c0_g1,TRINITY_DN46512_c0_g1,TRINITY_DN5210_c0_g1,TRINITY_DN5210_c0_g2,TRINITY_DN10899_c2_g1,TRINITY_DN4094_c0_g1,TRINITY_DN614_c4_g1,TRINITY_DN2002_c2_g2,TRINITY_DN77252_c0_g1,TRINITY_DN2322_c0_g1,TRINITY_DN180_c0_g2,TRINITY_DN112455_c0_g1
9	map03060	Protein export	KEGG PATHWAY	9/ 4268	77/ 17645	0.11688311688312	0.998165	1	Genetic Information Processing	Folding, sorting and degradation	TRINITY_DN134364_c0_g1,TRINITY_DN917_c0_g1,TRINITY_DN6040_c0_g1,TRINITY_DN5459_c0_g1,TRINITY_DN7892_c0_g1,TRINITY_DN10280_c0_g1,TRINITY_DN19389_c0_g1,TRINITY_DN6382_c0_g1,TRINITY_DN11670_c0_g1
68	map03040	Spliceosome	KEGG PATHWAY	68/ 4268	378/ 17645	0.17989417989418	0.998616	1	Genetic Information Processing	Transcription	TRINITY_DN7183_c1_g2,TRINITY_DN7304_c0_g1,TRINITY_DN7304_c0_g2,TRINITY_DN7304_c0_g3,TRINITY_DN1178_c0_g1,TRINITY_DN1994_c0_g1,TRINITY_DN2654_c3_g1,TRINITY_DN4706_c0_g2,TRINITY_DN72_c2_g1,TRINITY_DN4706_c0_g1,TRINITY_DN2264_c0_g1,TRINITY_DN9484_c0_g1,TRINITY_DN5019_c1_g2,TRINITY_DN2479_c0_g3,TRINITY_DN10858_c0_g1,TRINITY_DN10187_c0_g1,TRINITY_DN15692_c0_g1,TRINITY_DN3513_c0_g2,TRINITY_DN3142_c0_g2…
8	map04136	Autophagy - other	KEGG PATHWAY	8/ 4268	74/ 17645	0.10810810810811	0.998925	1	Cellular Processes	Transport and catabolism	TRINITY_DN2246_c0_g3,TRINITY_DN9996_c0_g1,TRINITY_DN9996_c0_g2,TRINITY_DN64735_c0_g1,TRINITY_DN2795_c1_g1,TRINITY_DN1191_c0_g1,TRINITY_DN2337_c0_g2,TRINITY_DN1688_c0_g2
7	map00510	N-Glycan biosynthesis	KEGG PATHWAY	7/ 4268	72/ 17645	0.097222222222222	0.999519	1	Metabolism	Glycan biosynthesis and metabolism	TRINITY_DN2495_c2_g2,TRINITY_DN5781_c0_g4,TRINITY_DN15015_c0_g1,TRINITY_DN21139_c0_g1,TRINITY_DN28249_c0_g1,TRINITY_DN25802_c0_g2,TRINITY_DN6796_c0_g1
33	map03013	Nucleocytoplasmic transport	KEGG PATHWAY	33/ 4268	219/ 17645	0.15068493150685	0.999677	1	Genetic Information Processing	Translation	TRINITY_DN964_c0_g1,TRINITY_DN5308_c0_g2,TRINITY_DN2887_c0_g1,TRINITY_DN10336_c0_g1,TRINITY_DN7849_c0_g3,TRINITY_DN36427_c0_g2,TRINITY_DN112629_c0_g2,TRINITY_DN10641_c0_g1,TRINITY_DN26731_c2_g1,TRINITY_DN7376_c0_g2,TRINITY_DN25716_c0_g1,TRINITY_DN3663_c0_g1,TRINITY_DN3663_c0_g2,TRINITY_DN12393_c0_g1,TRINITY_DN80520_c0_g3,TRINITY_DN1454_c0_g2,TRINITY_DN6050_c1_g1,TRINITY_DN7641_c0_g1,TRINITY_DN24_…
43	map04120	Ubiquitin mediated proteolysis	KEGG PATHWAY	43/ 4268	272/ 17645	0.15808823529412	0.999741	1	Genetic Information Processing	Folding, sorting and degradation	TRINITY_DN6569_c2_g1,TRINITY_DN84925_c0_g1,TRINITY_DN1662_c0_g1,TRINITY_DN72994_c0_g1,TRINITY_DN5684_c0_g1,TRINITY_DN1130_c0_g1,TRINITY_DN18995_c1_g1,TRINITY_DN22837_c0_g1,TRINITY_DN12358_c1_g1,TRINITY_DN4094_c0_g1,TRINITY_DN7576_c0_g1,TRINITY_DN6649_c0_g1,TRINITY_DN2248_c1_g2,TRINITY_DN150_c1_g1,TRINITY_DN4135_c2_g1,TRINITY_DN1209_c1_g1,TRINITY_DN6209_c0_g1,TRINITY_DN51591_c0_g1,TRINITY_DN5210_c…
5	map00513	Various types of N-glycan biosynthesis	KEGG PATHWAY	5/ 4268	65/ 17645	0.076923076923077	0.999871	1	Metabolism	Glycan biosynthesis and metabolism	TRINITY_DN15998_c0_g1,TRINITY_DN15015_c0_g1,TRINITY_DN2495_c2_g2,TRINITY_DN25802_c0_g2,TRINITY_DN28249_c0_g1
67	map04144	Endocytosis	KEGG PATHWAY	67/ 4268	401/ 17645	0.16708229426434	0.999907	1	Cellular Processes	Transport and catabolism	TRINITY_DN7304_c0_g1,TRINITY_DN4706_c0_g1,TRINITY_DN7304_c0_g3,TRINITY_DN43403_c0_g1,TRINITY_DN5865_c3_g2,TRINITY_DN36333_c0_g1,TRINITY_DN4706_c0_g2,TRINITY_DN7419_c0_g1,TRINITY_DN46837_c0_g1,TRINITY_DN1196_c9_g1,TRINITY_DN7304_c0_g2,TRINITY_DN2264_c0_g1,TRINITY_DN9484_c0_g1,TRINITY_DN192_c1_g1,TRINITY_DN1835_c0_g1,TRINITY_DN1178_c0_g1,TRINITY_DN2995_c4_g1,TRINITY_DN81820_c0_g1,TRINITY_DN29062_c2…
16	map03050	Proteasome	KEGG PATHWAY	16/ 4268	139/ 17645	0.11510791366906	0.99995	1	Genetic Information Processing	Folding, sorting and degradation	TRINITY_DN6955_c0_g1,TRINITY_DN14442_c0_g1,TRINITY_DN1348_c0_g2,TRINITY_DN845_c0_g1,TRINITY_DN7169_c0_g1,TRINITY_DN9351_c1_g1,TRINITY_DN13355_c0_g1,TRINITY_DN4156_c0_g2,TRINITY_DN921_c0_g1,TRINITY_DN11065_c0_g1,TRINITY_DN631_c2_g1,TRINITY_DN780_c1_g1,TRINITY_DN37686_c0_g1,TRINITY_DN7981_c1_g1,TRINITY_DN1583_c0_g1,TRINITY_DN11490_c0_g1
72	map00190	Oxidative phosphorylation	KEGG PATHWAY	72/ 4268	449/ 17645	0.16035634743875	0.999992	1	Metabolism	Energy metabolism	TRINITY_DN6209_c2_g1,TRINITY_DN2266_c0_g7,TRINITY_DN2228_c1_g1,TRINITY_DN28812_c0_g1,TRINITY_DN16386_c0_g1,TRINITY_DN5526_c0_g2,TRINITY_DN72426_c0_g1,TRINITY_DN45751_c0_g1,TRINITY_DN24087_c0_g2,TRINITY_DN2786_c0_g2,TRINITY_DN5460_c0_g3,TRINITY_DN2405_c2_g1,TRINITY_DN5460_c0_g1,TRINITY_DN157_c0_g4,TRINITY_DN88300_c0_g1,TRINITY_DN36027_c0_g1,TRINITY_DN21025_c0_g1,TRINITY_DN5791_c0_g1,TRINITY_DN8415…
7	map03250	Viral life cycle - HIV-1	KEGG PATHWAY	7/ 4268	94/ 17645	0.074468085106383	0.999995	1	Genetic Information Processing	Information processing in viruses	TRINITY_DN40074_c0_g1,TRINITY_DN39545_c0_g1,TRINITY_DN3971_c0_g1,TRINITY_DN6666_c0_g1,TRINITY_DN6614_c1_g1,TRINITY_DN77252_c0_g1,TRINITY_DN25274_c0_g1
36	map04145	Phagosome	KEGG PATHWAY	36/ 4268	268/ 17645	0.13432835820896	0.999996	1	Cellular Processes	Transport and catabolism	TRINITY_DN135820_c0_g1,TRINITY_DN15385_c0_g2,TRINITY_DN6820_c0_g1,TRINITY_DN80445_c0_g1,TRINITY_DN89027_c0_g1,TRINITY_DN3245_c0_g2,TRINITY_DN44219_c1_g1,TRINITY_DN97999_c0_g2,TRINITY_DN5529_c0_g1,TRINITY_DN5085_c0_g2,TRINITY_DN17888_c0_g3,TRINITY_DN2126_c2_g1,TRINITY_DN5266_c0_g3,TRINITY_DN1791_c1_g2,TRINITY_DN2485_c0_g2,TRINITY_DN16386_c0_g1,TRINITY_DN967_c4_g2,TRINITY_DN4272_c1_g1,TRINITY_DN253…
1	map03022	Basal transcription factors	KEGG PATHWAY	1/ 4268	57/ 17645	0.017543859649123	1	1	Genetic Information Processing	Transcription	TRINITY_DN11838_c0_g1
