# Supplementary material for: Integrated metabolomic and transcriptomic analyses provide new perspectives into the discoloration of hawk tea tender leaves
Source: BMC Plant Biol. 2026 May 14;26:1186. doi: 10.1186/s12870-026-08888-x (PMC13359805; doi:10.1186/s12870-026-08888-x)
Supplement: Supplementary file 1 — Supplementary Material 1: Fig. S1: The leaf phenotype on seedlings of L. coreana. Fig. S2: RNA Quality Agilent detection map. Fig. S3: Real-time qPCR melting curve of key structural genes. Fig. S4: Heatmaps of differentially expressed genes in the three pigment biosynthesis pathway. Table S1: RNA Sample Quality Control Report. Table S2: List of primers used in this study. Table S3: 42 flavonoid metabolites in the leaves of the sampled L. coreana. Table S4: 29 anthocyanin differential accumulated metabolites in the group. Table S5: Transcriptome Data Quality Analysis. Table S6: Data filtering statistics. Table S7: Statistical table of KEGG enrichment analysis for all DEGs. Table S8: Spearman correlation matrix between DEGs and DAMs and pigment content. [file 12870_2026_8888_MOESM1_ESM.zip › Table S1. RNA Sample Quality Control Report.xlsx]

## Sheet: Sheet1
Table S1. RNA Sample Quality Control Report
ID	Sample	Sample Type	Concentration (ng/µl)	OD260/280	OD260/230	RIN	Test Result
MKK2506112	RLHT_S1_1	Leaf	63.9	2.13	2.53	10	Pass
MKK2506113	RLHT_S1_2	Leaf	143.94	2.14	2.47	10	Pass
MKK2506114	RLHT_S1_3	Leaf	111.67	2.13	2.46	10	Pass
MKK2506115	RLHT_S2_1	Leaf	204.61	2.15	2.4	10	Pass
MKK2506116	RLHT_S2_2	Leaf	420.44	2.13	2.4	10	Pass
MKK2506117	RLHT_S2_3	Leaf	557.23	2.15	2.37	10	Pass
MKK2506118	RLHT_S3_1	Leaf	50.58	2.13	3.41	8.2	Pass
MKK2506119	RLHT_S3_2	Leaf	50.59	2.13	3.36	9.8	Pass
MKK2506120	RLHT_S3_3	Leaf	50.54	2.14	3.43	9.5	Pass
MKK2506121	GLHT_S1_1	Leaf	58.12	2.12	1.16	9.2	Pass
MKK2506122	GLHT_S1_2	Leaf	77.92	2.14	1.78	8.6	Pass
MKK2506123	GLHT_S1_3	Leaf	104.95	2.1	2.58	8.8	Pass
MKK2506124	GLHT_S2_1	Leaf	140.73	2.16	2.75	8.1	Pass
MKK2506125	GLHT_S2_2	Leaf	140.72	2.16	2.77	8	Pass
MKK2506126	GLHT_S2_3	Leaf	141.35	2.16	2.68	8.9	Pass
MKK2506127	GLHT_S3_1	Leaf	136.54	2.09	2.6	8.4	Pass
MKK2506128	GLHT_S3_2	Leaf	161.67	2.15	2.43	8.1	Pass
MKK2506129	GLHT_S3_3	Leaf	220.96	2.13	2.51	8.8	Pass
