# Supplementary material for: Integrated metabolomic and transcriptomic analyses provide new perspectives into the discoloration of hawk tea tender leaves
Source: BMC Plant Biol. 2026 May 14;26:1186. doi: 10.1186/s12870-026-08888-x (PMC13359805; doi:10.1186/s12870-026-08888-x)
Supplement: Supplementary file 1 — Supplementary Material 1: Fig. S1: The leaf phenotype on seedlings of L. coreana. Fig. S2: RNA Quality Agilent detection map. Fig. S3: Real-time qPCR melting curve of key structural genes. Fig. S4: Heatmaps of differentially expressed genes in the three pigment biosynthesis pathway. Table S1: RNA Sample Quality Control Report. Table S2: List of primers used in this study. Table S3: 42 flavonoid metabolites in the leaves of the sampled L. coreana. Table S4: 29 anthocyanin differential accumulated metabolites in the group. Table S5: Transcriptome Data Quality Analysis. Table S6: Data filtering statistics. Table S7: Statistical table of KEGG enrichment analysis for all DEGs. Table S8: Spearman correlation matrix between DEGs and DAMs and pigment content. [file 12870_2026_8888_MOESM1_ESM.zip › Table S2.xlsx]

## Sheet: Sheet1
Table S1. List of primers used in this study
Gene name	Gene ID	Primer name	Primer sequence(5'to3')	Production size（bp）
ACT	TRINITY_DN2938_c0_g4	nc1-ACT-F	CCCATCCCGACCATTACACC	106
		nc1-ACT-R	GAACTGGGATGGTCAAGGCA
3GT-3	TRINITY_DN2938_c0_g4	nc2-3GT-3-F2	ATGCTCTCGGATGTGCTGG	111
		nc2-3GT-3-R2	CTTCTTCCCTTCTGGCCTGC
MYB-5	TRINITY_DN2938_c0_g4	nc3-MYB-5-F	CCAGGACGAACCGACAATGA	174
		nc3-MYB-5-R	TCGAATCACGTTGGCTTGGA
CLH2	TRINITY_DN2938_c0_g4	nc4-CLH2-F	GGACAAAGGGAAGCAGACCA	103
		nc4-CLH2-R	CAGTTCTCCCAGACCAGAGC
ABA1-3	TRINITY_DN2938_c0_g4	nc5-ABA1-3-F	CACACTGACTTGCCTGGAGT	126
		nc5-ABA1-3-R	CCAGGTGCCATGTTGACTCT
CCOAMT-4	TRINITY_DN2938_c0_g4	nc6-CCOAMT-4-F	TAGAAAGGCTGGTGTTGAGCA	99
		nc6-CCOAMT-4-R	TAGGAGCCTTCGCTCTTTGG
HCT-7	TRINITY_DN2938_c0_g4	nc7-HCT-7-F	CACATTCAGATGCCCGAACG	144
		nc7-HCT-7-R	GTCGGGCTTGGGAGAACAAT
ABA2	TRINITY_DN2938_c0_g4	nc8-ABA2-F	GCCTACACAGGGTCCAAACA	114
		nc8-ABA2-R	GCTTGTGGGAACTGCATACG
bHLH-4	TRINITY_DN2938_c0_g4	nc9-bHLH-4-F	ATGGAGGGAGTGCTTGCTAC	91
		nc9-bHLH-4-R	GCCGTCAGTGGTGGATGATT
